# Supplementary material for: Immunometabolic Stratification of Autism Spectrum Disorder by CD4+ T-Cell Phenotype Reveals Subtype-Specific Energetic Deficit and Coordinated Suppression of Micronutrient Acquisition Pathways
Source: Metabolites. 2026 Jun 15;16(6):416. doi: 10.3390/metabo16060416 (PMC13304352; doi:10.3390/metabo16060416)
Supplement: Supplementary file 1 [file metabolites-16-00416-s001.zip]

Archive with 4 entries (4 files):
- Manuscript_Supplementary Table_S1-6_ Figure.pdf
- Supplement_S2 .pdf
- Supplementary File_S1_6244.xlsx
- Supplementary File_S2_GPL570.xlsx
