# Supplementary material for: Immunometabolic Stratification of Autism Spectrum Disorder by CD4+ T-Cell Phenotype Reveals Subtype-Specific Energetic Deficit and Coordinated Suppression of Micronutrient Acquisition Pathways
Source: Metabolites. 2026 Jun 15;16(6):416. doi: 10.3390/metabo16060416 (PMC13304352; doi:10.3390/metabo16060416)
Supplement: Supplementary file 1 [file metabolites-16-00416-s001.zip › Supplementary File_S1_6244.xlsx]

## Sheet: Energy_SampleLevel
Immunometabolic Stratification of Autism Spectrum Disorder by CD4⁺ T Cell Phenotype Reveals Subtype-Specific Energetic Deficit and Coordinated Suppression of Micronutrient Acquisition Pathways Albion Dervishi
Sample	Group	ImmuneState	TH1_raw	TH2_raw	TH17_raw	Tfh_raw	FOXP3_Treg_raw	Tr1_like_raw	TH1_z	TH2_z	TH17_z	Tfh_z	FOXP3_Treg_z	Tr1_like_z	Subtype_margin	Acute_Inflammation	ArgPoly	FAO	Glycolysis	Glycolysis induction	HIF1A	IFN-I	IFNγ	IL10	IL4_Th2	IL6_STAT3	Inflammasome	LDHA	OXPHOS	PDH	PDH control	PSA	TCA	TCA / OXPHOS induction	TH17	TLR_Receptor_Immune_Response	TNFA_NFKB	mSLP	tau_raw	tau_z	energy_denom	CECR	MECR	CECR_z	MECR_z	LDHA_z	Glycolysis_z	Warburg_Index	Glycolysis_induction_z
GSM650658	ASD	ASD_TH17	7.67859	7.32234	7.5367	7.40565	7.78608	7.61587	0.0437121	1.70798	1.99739	-0.0104628	0.38682	0.265946	0.289403	8.10596	7.37912	7.80572	9.66126	8.78169	8.05833	7.83438	9.3469	8.97035	7.43316	9.26546	7.58888	9.50595	8.84531	7.85076	7.85583	7.55448	8.22493	9.0753	6.67612	8.42138	8.95774	8.18262	191.382	0.149022	24.921	0.387675	0.63148	0.653841	-0.639361	-1.47487	0.544741	-0.465066	0.936158
GSM650659	ASD	ASD_Tfh	7.63848	6.96904	7.01269	7.61311	7.69769	7.56814	-0.136612	-0.3375	-0.62671	0.739561	-0.0656002	-0.107944	0.805161	7.93267	7.37515	7.57483	9.3023	8.46583	8.01041	7.62581	9.2674	8.8055	7.27349	9.43056	7.41196	9.84633	8.87325	7.96468	7.73957	7.6282	8.0928	9.19239	6.53511	8.40282	8.7237	8.31612	189.791	-0.283216	24.9307	0.373126	0.639545	-1.03908	0.509381	-0.315267	-1.04676	-0.681014	-0.539686
GSM650660	ASD	ASD_Tfh	7.63549	7.00543	7.05717	7.50365	7.65353	7.59328	-0.150066	-0.126827	-0.403992	0.343853	-0.291577	0.0889719	0.254881	8.03656	7.60089	7.6965	9.33369	8.43446	7.97233	7.39505	9.19515	8.64131	6.99934	9.45298	7.77169	10.0005	9.02682	8.0962	7.46559	7.76138	8.11494	9.18236	6.39004	8.40646	8.71273	8.31731	190.004	-0.225233	25.238	0.369827	0.637083	-1.42289	0.158787	0.209965	-0.907602	-0.348819	-0.68625
GSM650664	ASD	ASD_TH2	7.59639	7.13886	7.15388	7.39248	7.78852	7.58708	-0.325863	0.64569	0.0803335	-0.05808	0.399297	0.0404318	0.246393	8.15295	7.54424	7.63421	9.31427	8.39471	7.96474	7.74714	9.20065	8.7168	7.31148	9.30232	7.88299	9.7436	8.97521	7.88551	7.69687	7.28254	8.05825	9.04444	6.1355	8.33742	8.67528	8.08656	189.088	-0.47429	24.919	0.373782	0.616763	-0.962715	-2.73548	-0.665231	-0.993704	-0.829468	-0.871966
GSM650665	Control	Control	7.4082	7.02499	7.24641	7.40802	7.56954	7.50316	-1.17203	-0.0135662	0.543698	-0.00188099	-0.721487	-0.617016		8.10302	7.27483	7.72443	9.46633	8.56322	7.94042	7.74154	9.32733	8.76431	7.20045	9.39287	7.92505	9.68421	8.89501	7.81389	7.69077	7.5174	8.07377	9.05941	6.5571	8.44467	8.7886	8.10706	190.056	-0.211258	24.7827	0.381974	0.630459	-0.00959548	-0.784724	-0.867576	-0.319521	-0.593549	-0.0846078
GSM650666	ASD	ASD_TH2	7.41013	7.21764	7.24236	7.25434	7.62488	7.50044	-1.16332	1.1018	0.52338	-0.557465	-0.438212	-0.638365	0.578419	8.1863	7.40031	7.53729	9.32657	8.70183	7.98415	7.94236	9.33956	9.08548	7.16057	9.14812	7.77153	9.33962	8.50242	7.45714	7.52054	7.20467	7.82682	8.88419	7.05148	8.38971	8.92419	7.76394	188.449	-0.647879	23.7864	0.392097	0.629293	1.16831	-0.95083	-2.04151	-0.939151	-1.49033	0.563024
GSM650669	ASD	ASD_TH1	8.04057	6.95642	6.95018	7.39081	7.68779	7.6283	1.67126	-0.410593	-0.939743	-0.0640907	-0.116225	0.363314	1.30795	8.35136	7.51371	7.84305	9.32487	8.40546	7.93336	7.85018	9.32045	8.72063	7.21716	9.23724	8.04929	9.98415	9.17825	7.98576	7.7125	7.77489	8.07761	9.05317	6.21508	8.44856	8.73618	8.28605	191.219	0.104819	25.2416	0.369424	0.636288	-1.46979	0.0454679	0.154266	-0.946697	-0.396216	-0.82174
GSM650670	ASD	ASD_Tfh	7.52923	7.08456	7.09135	7.69851	7.6982	7.46238	-0.627821	0.331304	-0.232831	1.04831	-0.062984	-0.936559	0.717002	7.96025	7.70619	7.70515	9.68472	8.8389	8.00501	7.38998	9.23834	8.89948	7.28712	9.4793	7.69204	10.0887	8.94133	8.09437	7.69691	7.6915	8.21743	9.2706	6.70489	8.51928	8.96428	8.35246	192.428	0.433413	25.2531	0.383506	0.635325	0.168683	-0.09161	0.510551	0.648778	0.579665	1.20343
GSM650671	Control	Control	7.38712	7.02324	7.09489	7.02722	7.53064	7.43262	-1.26678	-0.0237031	-0.215078	-1.37855	-0.920561	-1.16967		7.90931	7.21917	7.53974	9.30847	8.28057	7.84388	7.32984	8.99102	8.51529	7.05934	9.33469	7.28264	9.80631	8.83374	7.7733	7.48199	7.39242	8.04885	9.02824	6.13491	8.06523	8.51755	8.08745	185.784	-1.37196	24.6559	0.377535	0.627836	-0.526037	-1.15832	-0.451577	-1.01942	-0.735499	-1.40527
GSM650672	Control	Control	7.51988	6.95487	7.15498	7.52037	7.36979	7.42424	-0.669881	-0.419571	0.0858213	0.404288	-1.74383	-1.2353		8.1483	7.43182	7.73886	9.24212	8.35497	7.8012	7.63147	9.02889	8.7227	7.07781	9.04207	8.00105	9.9242	9.01262	7.79796	7.54674	7.46007	8.02044	8.95567	6.28119	8.42244	8.60419	8.10477	188.352	-0.674308	24.831	0.372201	0.62683	-1.14675	-1.3016	-0.0499807	-1.31357	-0.681777	-1.05767
GSM650673	ASD	ASD_FOXP3_Treg	7.68053	7.03682	7.24587	7.40441	7.91086	7.48605	0.0524318	0.0548893	0.540969	-0.0149393	1.02548	-0.751089	0.484513	7.81396	7.31629	7.77052	9.76284	8.64627	7.98042	7.73289	9.36437	8.68114	7.36548	9.54718	7.85043	9.82365	9.00389	8.08815	7.70698	7.80619	8.25199	9.16623	5.97873	8.46975	8.92141	8.39508	191.444	0.165931	25.344	0.385213	0.639254	0.367282	0.467929	-0.392513	0.99512	0.301303	0.30343
GSM650674	ASD	ASD_TH17	7.57021	7.10205	7.22547	7.20449	7.41476	7.55744	-0.44356	0.432585	0.43883	-0.737698	-1.51366	-0.19179	0.00624495	8.24992	7.49345	7.71696	9.80209	8.50047	7.85061	9.42891	9.68719	8.96443	6.99997	9.68271	8.13335	10.3033	8.92214	7.83779	7.6378	7.62032	8.23304	9.11556	6.63402	8.58132	8.99396	8.26534	194.655	1.03836	24.993	0.392194	0.635605	1.17962	-0.0517239	1.24161	1.16915	1.20538	-0.377823
GSM650675	ASD	ASD_FOXP3_Treg	7.99288	6.93252	7.2832	7.58357	8.20424	7.80811	1.45685	-0.548957	0.727899	0.632761	2.52701	1.77202	0.754987	7.81696	7.35786	7.91159	9.78243	8.65866	7.92211	8.76142	9.34086	8.76376	7.61124	9.21824	7.58683	10.2394	9.10436	8.18771	7.7411	7.88976	8.36741	9.1929	5.66796	8.47346	9.00236	8.57256	193.171	0.635205	25.6595	0.381241	0.641569	-0.0948857	0.797636	1.02385	1.08199	1.05292	0.36132
GSM650676	ASD	ASD_TH2	7.67146	7.17466	7.26215	7.08949	7.70948	7.59851	0.0116733	0.852931	0.622526	-1.15343	-0.00524811	0.129933	0.230405	8.09666	7.15033	7.85431	9.74557	8.58781	7.92346	7.465	9.16893	8.85801	7.08497	9.35212	7.95442	10.2907	8.96499	7.93823	7.59227	7.62944	8.26642	9.17034	6.57893	8.50956	9.04564	8.25408	191.482	0.176342	25.1696	0.387195	0.631059	0.597989	-0.69929	1.19864	0.91853	1.05858	0.0302829
GSM650679	ASD	ASD_TH17	7.38447	6.95703	7.17665	6.91482	7.60019	7.35117	-1.27869	-0.407074	0.194327	-1.78489	-0.564579	-1.80781	0.6014	7.98634	7.29758	7.43414	9.4704	8.1772	7.75187	7.27784	8.92532	8.46758	7.18901	9.25532	7.31246	9.63927	8.47399	7.50517	7.47498	7.21804	7.8071	9.03628	6.35291	8.03451	8.46357	7.89737	184.448	-1.73489	23.7863	0.398146	0.635468	1.87214	-0.071314	-1.02066	-0.301453	-0.661057	-1.88827
GSM650680	ASD	ASD_TH17	7.66918	7.07232	7.28504	7.51022	7.71011	7.63143	0.00141172	0.260461	0.737158	0.367574	-0.00198852	0.387817	0.349341	7.90625	7.23263	7.85958	9.49765	8.39772	7.93703	7.4111	9.20062	8.54835	7.33752	9.15944	7.50014	10.0433	9.01911	8.01821	7.81849	7.82673	8.18678	9.17989	5.95403	8.34686	8.77297	8.41685	189.571	-0.342877	25.2241	0.376531	0.643971	-0.642898	1.13976	0.355901	-0.180642	0.0876296	-0.857886
GSM650681	ASD	ASD_TH1	8.19084	7.12927	7.20826	7.42716	7.77931	7.70281	2.34692	0.590149	0.352653	0.067322	0.352164	0.947083	1.39984	8.17057	7.32113	7.83713	9.80119	8.64928	8.01418	7.7022	9.46705	8.79448	7.40453	9.37387	8.06265	10.057	9.0485	8.06735	7.73822	7.79322	8.35287	9.2705	6.56422	8.68449	9.15385	8.53594	193.864	0.823637	25.4687	0.384832	0.641146	0.323051	0.737351	0.402541	1.16515	0.783843	0.317488
GSM650682	ASD	ASD_TH1	7.86669	7.09073	7.19242	7.59718	7.72025	7.59243	0.889491	0.36704	0.273303	0.681965	0.0499093	0.0822842	0.207526	8.03122	7.46365	7.87825	9.71755	8.60593	8.00304	7.57883	9.35293	8.76291	7.28942	9.48913	7.77416	9.99276	8.94856	8.05691	7.78511	7.71331	8.30208	9.26918	6.89168	8.57623	8.99594	8.41019	192.889	0.558588	25.3076	0.383978	0.637102	0.223637	0.161458	0.183616	0.794304	0.48896	0.114935
GSM650683	ASD	ASD_TH17	7.69297	7.03718	7.3008	7.47501	7.81862	7.52228	0.108402	0.057008	0.816064	0.240281	0.55334	-0.467251	0.262724	8.0413	7.53647	7.87572	9.88957	8.83189	8.00263	7.61917	9.32838	8.92914	7.12408	9.55024	7.68319	9.95421	8.936	8.07047	7.8786	7.7181	8.26037	9.26484	6.96644	8.59781	9.16786	8.39317	193.62	0.757127	25.2668	0.391405	0.637645	1.08779	0.238726	0.0522812	1.55698	0.804631	1.1707
GSM650685	ASD	ASD_TH2	7.11322	7.14885	7.17547	7.42784	7.63804	7.37568	-2.4983	0.703502	0.188418	0.0697515	-0.370874	-1.61573	0.515084	7.76905	7.19888	7.68867	9.59011	8.5795	7.9358	7.22257	8.96041	8.64478	7.5036	9.21819	7.32588	9.6827	8.72321	7.81474	7.80854	7.41958	8.10239	9.13439	6.38401	8.33345	8.8449	8.20915	188.095	-0.744148	24.6403	0.389204	0.634274	0.831681	-0.24135	-0.872718	0.229312	-0.321703	-0.00858452
GSM650686	ASD	ASD_FOXP3_Treg	7.5858	6.94055	6.99521	7.59199	7.98258	7.39684	-0.373485	-0.502438	-0.714264	0.663218	1.39251	-1.44995	0.729297	7.70069	7.59617	7.98606	9.90363	8.72098	8.02806	8.03479	9.2623	8.74762	7.46641	9.7292	7.56996	9.87132	9.00104	8.14816	7.9779	7.80247	8.29722	9.34699	5.99287	8.42962	8.98349	8.49563	193.093	0.613913	25.4464	0.389195	0.640487	0.830696	0.643551	-0.23011	1.61932	0.694606	0.652507
GSM650687	ASD	ASD_Tfh	7.38265	7.17075	7.16374	7.74697	7.7365	7.54219	-1.28689	0.830312	0.129691	1.22349	0.133067	-0.311283	0.393175	8.14881	7.44562	7.80927	9.76541	8.72217	8.11098	7.63125	9.37556	8.89589	7.61622	9.51439	7.77076	10.0098	8.96309	8.00056	7.78097	7.6664	8.22374	9.24566	6.93863	8.62712	9.15257	8.33825	193.753	0.793404	25.1874	0.38771	0.635423	0.657887	-0.0777717	0.241819	1.00652	0.624167	0.658033
GSM650688	ASD	ASD_TH2	7.63503	7.2018	7.23443	7.58526	7.71295	7.67775	-0.152125	1.01006	0.483681	0.638856	0.0125322	0.750763	0.259301	8.30793	7.61867	7.87718	9.93608	8.80188	8.11176	7.58458	9.26888	8.94444	7.52648	9.45409	7.86339	10.0669	8.87138	7.88201	7.94101	7.53639	8.1527	9.2052	7.27431	8.65998	9.10512	8.30361	194.294	0.940357	24.9061	0.398942	0.63599	1.96478	0.00300947	0.436245	1.76321	1.09973	1.0305
GSM650689	ASD	ASD_TH2	7.77978	7.30399	7.25903	7.49163	7.82308	7.55862	0.498727	1.60172	0.606889	0.300393	0.576178	-0.182539	0.994832	8.17882	7.40914	7.81378	9.83108	9.05283	8.11582	7.55937	9.17566	9.13862	7.48279	9.22451	7.69777	9.22125	8.86652	7.6781	7.88614	7.34567	8.24271	8.96687	7.38193	8.42511	9.14621	8.10869	191.949	0.303293	24.7873	0.396617	0.623478	1.69423	-1.7791	-2.44477	1.29766	-0.573556	2.20302
GSM650690	ASD	ASD_Tfh	7.52041	6.82561	6.83363	7.62955	7.61006	7.38952	-0.667484	-1.16793	-1.52344	0.798998	-0.514086	-1.50731	1.31308	7.88068	7.28106	7.9236	9.40437	8.46708	7.90415	8.33709	9.3054	8.59504	7.16556	9.01055	7.80777	10.4796	9.41203	8.33922	7.65965	8.01194	8.27371	9.07962	5.79079	8.35789	8.77654	8.58046	191.844	0.274605	26.025	0.36136	0.637557	-2.40814	0.226291	1.84232	-0.594212	0.624053	-0.53385
GSM650691	ASD	ASD_TH17	7.50577	7.10112	7.24532	7.54773	7.51138	7.55157	-0.733296	0.427205	0.538214	0.503203	-1.01915	-0.23783	0.0350114	8.20769	7.44909	7.70482	9.49662	8.53355	7.95859	8.09481	9.29329	8.89649	7.0169	9.52707	7.95978	9.80238	8.78677	7.75086	7.69898	7.4648	7.96232	9.11641	6.97817	8.55696	8.88428	8.05383	191.194	0.0981632	24.5	0.387618	0.633414	0.647142	-0.36379	-0.464968	-0.18522	-0.325094	-0.223238
GSM650692	ASD	ASD_Tfh	7.56319	7.00129	7.14536	7.69191	7.75873	7.44563	-0.47513	-0.150783	0.0376587	1.02444	0.246832	-1.06775	0.777605	8.18048	7.47919	7.822	9.69557	8.52218	7.93671	7.97863	9.42987	8.73121	7.17593	9.24294	8.04162	10.1032	9.03343	7.96598	7.73589	7.56425	8.19963	9.18897	6.59549	8.56777	9.02697	8.2722	192.49	0.450204	25.199	0.384759	0.628455	0.314544	-1.07024	0.559785	0.696857	0.628321	-0.276403
GSM650694	ASD	ASD_TH1	7.88465	6.95739	7.08001	7.4059	7.77452	7.48657	0.970212	-0.404946	-0.289608	-0.00953973	0.327644	-0.747039	0.642568	8.18604	7.45076	7.81301	9.52782	8.50229	8.00354	7.61427	9.18186	8.74906	7.23751	9.44397	7.5576	9.67683	8.79553	7.86305	7.77794	7.65119	8.00028	9.13184	6.58077	8.46446	8.83343	8.21697	190.26	-0.155744	24.6589	0.386385	0.643507	0.503705	1.07377	-0.89271	-0.0469031	-0.469806	-0.369335
GSM650695	ASD	ASD_FOXP3_Treg	7.83477	7.00354	7.1501	7.61697	7.89462	7.65512	0.745937	-0.137749	0.0613879	0.753505	0.942355	0.573444	0.18885	8.28853	7.60472	7.70008	9.76974	8.69846	8.09925	8.65607	9.63287	9.05274	7.19675	9.44871	8.20376	9.9062	9.04513	7.91891	7.679	7.66894	8.25006	9.16197	7.31095	8.77293	9.22676	8.32626	195.619	1.30033	25.2141	0.387471	0.634376	0.630102	-0.226888	-0.111288	1.02571	0.457212	0.547267
GSM650696	ASD	ASD_TH17	7.53313	7.12956	7.45408	7.23546	7.43229	7.63182	-0.610312	0.59183	1.58362	-0.625725	-1.42391	0.390935	0.991793	8.39954	7.41075	7.47078	9.57671	8.65853	8.14003	7.72299	9.22202	9.0814	6.8635	9.5536	7.93336	9.42328	8.42491	7.35584	7.95067	7.25197	7.86062	9.15165	8.08884	8.79807	9.15411	7.9736	191.467	0.17215	23.6414	0.405083	0.644022	2.67926	1.1471	-1.7565	0.169861	-0.793321	0.360682
GSM650697	ASD	ASD_Tfh	7.60971	7.1077	7.23256	7.70214	7.82613	7.69312	-0.26596	0.465296	0.474309	1.06141	0.591797	0.871172	0.190236	8.20447	7.62387	7.8204	9.87369	8.72585	8.14127	7.98657	9.56759	8.96602	7.59446	9.34677	8.01996	10.3808	8.96872	8.04407	7.78494	7.64328	8.31759	9.23367	7.0574	8.70661	9.12126	8.4835	195.613	1.2987	25.3304	0.389796	0.636658	0.900606	0.0981462	1.50575	1.48658	1.49616	0.675239
GSM650698	ASD	ASD_FOXP3_Treg	7.50316	7.1309	7.1926	7.84134	8.03048	7.5564	-0.745023	0.59959	0.274205	1.56466	1.63768	-0.199951	0.0730204	7.90511	7.6649	7.93348	9.73671	8.77314	8.10927	8.09474	9.35535	8.8692	7.7832	9.53931	7.75059	10.019	9.01999	8.15778	7.8913	7.69959	8.33775	9.27025	6.44569	8.49094	9.06055	8.50524	194.413	0.972722	25.5155	0.381599	0.635097	-0.0531282	-0.124126	0.273052	0.879263	0.576158	0.896199
GSM650699	ASD	ASD_TH1	7.93378	6.85965	7.10121	7.34024	7.48065	7.62307	1.19114	-0.970848	-0.183455	-0.246927	-1.1764	0.322325	0.868816	8.14483	7.24608	7.49804	9.21669	8.47458	7.82275	7.45387	9.09233	8.66942	7.01395	8.8743	7.0871	9.71209	8.81311	7.72378	7.50407	7.37969	8.00862	8.97414	6.63243	8.21404	8.73939	8.23414	186.529	-1.16941	24.5455	0.375494	0.636118	-0.763538	0.0212273	-0.772568	-1.42632	-1.09945	-0.498795
GSM650700	ASD	ASD_Tfh	7.51452	7.04124	7.11102	7.75382	7.61268	7.50745	-0.693981	0.0805058	-0.134321	1.24825	-0.500648	-0.583465	1.16775	8.12862	7.61932	7.71945	9.33618	8.57119	8.05974	7.74365	9.23253	8.8492	7.20979	9.75761	7.98458	10.0696	9.12248	8.17232	7.84547	7.80478	8.14405	9.11983	6.87729	8.68425	8.90295	8.40305	193.358	0.686015	25.4388	0.367005	0.637129	-1.75129	0.165309	0.445454	-0.896545	-0.225546	-0.0473866
GSM650701	ASD	ASD_Tfh	7.56645	7.03958	7.22876	7.88273	7.74165	7.5585	-0.460501	0.0708829	0.455274	1.71429	0.15943	-0.183524	1.25902	8.2199	7.82166	7.68145	9.86546	8.95831	8.16145	8.14903	9.5491	9.08819	7.52141	9.71679	8.02738	9.93722	8.88986	8.02161	7.67492	7.74589	8.27804	9.21822	7.92497	8.85463	9.23266	8.31369	196.852	1.63537	25.1895	0.39165	0.63755	1.11627	0.225269	-0.00559757	1.45012	0.722262	1.76139
GSM650703	ASD	ASD_TH2	7.76199	7.25674	7.36153	7.58097	7.77337	7.71694	0.4187	1.32818	1.1202	0.623378	0.321775	1.05778	0.207981	8.10397	7.57497	7.77748	9.53601	8.62454	8.16637	7.85487	9.34348	8.9353	7.56079	9.27334	7.5707	9.82789	8.78853	7.99444	7.93267	7.71273	8.239	9.13031	7.02573	8.49359	8.98006	8.36587	192.813	0.537854	25.022	0.381105	0.64258	-0.110618	0.941613	-0.378087	-0.010575	-0.194331	0.201882
GSM650704	ASD	ASD_TH1	7.6798	6.88207	7.08832	7.38186	7.45157	7.55585	0.0491863	-0.841019	-0.247975	-0.0964726	-1.32524	-0.20423	0.145659	8.04094	7.54575	7.82958	9.36297	8.43155	7.99585	7.39798	9.07731	8.57116	7.1296	9.29096	7.86903	10.0247	9.1493	8.14143	7.68189	7.79175	8.16253	9.14022	6.20971	8.44844	8.76481	8.41513	190.473	-0.0979928	25.4533	0.367849	0.636731	-1.65303	0.108553	0.292278	-0.777776	-0.242749	-0.699851
GSM650705	ASD	ASD_TH2	7.83514	7.215	7.07897	7.39656	7.73265	7.61049	0.747611	1.08649	-0.294821	-0.0432962	0.113354	0.2238	0.338874	7.9864	7.32295	7.83883	9.4899	8.58683	8.1102	8.12904	9.32784	8.80115	7.30922	9.42356	7.67482	9.84158	8.94993	8.04872	7.85275	7.69229	8.2478	9.08712	6.62869	8.39616	8.86868	8.34489	191.959	0.305993	25.2465	0.37589	0.635225	-0.717415	-0.105885	-0.331451	-0.215005	-0.273228	0.0256678
GSM650708	ASD	ASD_TH1	8.1017	7.03037	7.25	7.29992	7.81688	7.72468	1.94615	0.0175353	0.561687	-0.392702	0.544449	1.11841	0.827733	8.15711	7.45378	7.74248	9.63235	8.59818	7.94663	9.01487	9.7656	8.97647	7.26564	9.3939	8.13244	10.0146	8.99753	8.03715	7.83891	7.69563	8.25213	9.11361	6.5737	8.59334	9.09256	8.32975	194.618	1.02848	25.2868	0.380924	0.633744	-0.131753	-0.316786	0.257869	0.416565	0.337217	0.07873
GSM650712	ASD	ASD_TH1	7.81238	6.95805	6.96403	7.47437	7.82523	7.63688	0.645298	-0.401115	-0.870402	0.237978	0.587211	0.430552	0.0580876	8.07478	7.58789	7.91669	9.6969	8.71449	8.06324	7.7606	9.29327	8.84844	7.58778	9.21168	8.15353	10.0373	8.97268	7.9781	7.90154	7.64332	8.29635	9.17484	6.51735	8.51676	8.98536	8.41855	193.351	0.684227	25.2471	0.384079	0.636186	0.235412	0.0309911	0.335181	0.70275	0.518965	0.622144
GSM650713	ASD	ASD_TH17	7.39315	7.13835	7.28641	7.57338	7.66895	7.53907	-1.23966	0.6427	0.744006	0.595927	-0.212678	-0.335689	0.101306	7.99538	7.39823	7.64535	9.50762	8.66543	8.13557	7.84298	9.20463	8.83528	7.30836	9.23178	7.80982	9.74284	8.88026	8.02698	7.68888	7.66858	8.18254	9.13331	6.84014	8.51468	8.95415	8.30537	191.518	0.18611	25.0898	0.378944	0.636671	-0.362128	0.100097	-0.667835	-0.136462	-0.402149	0.392932
GSM650714	ASD	ASD_TH2	7.56799	7.41708	7.56104	7.30452	7.73838	7.70421	-0.453542	2.25647	2.11926	-0.376067	0.142679	0.958023	0.137219	8.16105	7.1925	7.57144	9.3403	8.39036	8.06364	7.61379	9.0943	8.6166	7.37536	9.16058	7.69797	9.5978	8.69625	7.56348	7.75117	7.22484	8.01234	8.94425	6.38255	8.21062	8.66982	7.99075	187.322	-0.954112	24.2721	0.384817	0.626876	0.321192	-1.29503	-1.16195	-0.878301	-1.02012	-0.892273
GSM650716	Control	Control	7.67686	6.84834	7.0518	7.11634	7.45902	7.61534	0.035933	-1.0363	-0.430893	-1.05637	-1.28714	0.261763		8.1585	7.23257	7.62594	9.30146	8.44701	7.83064	7.64165	9.04367	8.71278	6.91433	9.1253	7.74827	9.69913	8.90822	7.80705	7.68872	7.55954	8.03013	9.05677	6.76066	8.3285	8.79552	8.15119	188.568	-0.615612	24.7454	0.375886	0.634895	-0.717875	-0.152961	-0.81675	-1.05048	-0.933613	-0.627611
GSM650717	ASD	ASD_TH1	7.7643	7.04196	7.03009	6.93672	7.5538	7.40752	0.429117	0.0846508	-0.539571	-1.70571	-0.802004	-1.36629	0.344466	8.00226	7.18512	7.60905	9.48378	8.48284	7.88589	7.37356	9.12372	8.78224	6.86804	9.44288	7.66128	9.48877	8.74499	7.7235	7.54497	7.38659	8.04469	9.15732	6.36448	8.29659	8.84682	8.02498	187.524	-0.899071	24.5132	0.386885	0.628705	0.561892	-1.0345	-1.53339	-0.242128	-0.88776	-0.460186
GSM650719	ASD	ASD_TH1	7.9883	7.06146	7.02827	7.35458	7.597	7.60543	1.43626	0.197546	-0.548687	-0.195093	-0.580904	0.184136	1.23872	8.28036	7.56929	7.83178	9.68641	8.56575	8.03151	7.82834	9.47745	8.92485	7.00227	9.66525	8.07144	9.92282	8.97732	8.02136	7.85375	7.71315	8.19734	9.22971	7.39131	8.69842	9.12898	8.36396	194.433	0.97808	25.196	0.384442	0.638082	0.277611	0.300956	-0.0546688	0.656244	0.300787	-0.0728285
GSM650727	ASD	ASD_TH1	8.22332	7.11918	7.29959	7.4424	7.84716	7.64994	2.49296	0.531739	0.810022	0.12242	0.699427	0.532842	1.68294	8.016	7.44995	7.91412	9.72615	8.69349	8.0527	7.60028	9.36928	8.82608	7.24069	9.59576	7.64114	10.0844	9.03777	8.142	7.85009	7.96912	8.30703	9.3483	6.53999	8.50414	9.02787	8.49706	193.433	0.706532	25.4868	0.381615	0.646067	-0.0512926	1.43835	0.495876	0.832456	0.664166	0.524036
GSM650728	ASD	ASD_TH1	7.91678	7.06166	7.21221	7.32001	7.68384	7.63184	1.11468	0.198699	0.372439	-0.320069	-0.136487	0.391073	0.723612	8.20859	7.31216	7.78862	9.55862	8.70256	8.09867	8.03588	9.60438	8.9092	7.38628	9.25257	7.85434	9.55583	8.94422	7.98817	7.76704	7.50596	8.27372	9.14255	6.8566	8.52302	9.04651	8.35661	192.672	0.499665	25.2061	0.379219	0.629315	-0.330153	-0.947711	-1.30492	0.0896899	-0.607614	0.566434
GSM650729	ASD	ASD_Tfh	7.5331	6.75284	6.8714	7.58397	7.57796	7.29852	-0.610419	-1.58925	-1.3343	0.634221	-0.678375	-2.22025	1.24464	7.87968	7.49602	7.64884	9.16097	8.28284	7.74247	7.75797	9.27539	8.61008	7.20764	9.16166	7.63103	9.84321	9.21825	8.00524	7.71177	7.67599	8.11438	9.07235	5.65902	8.26227	8.61041	8.28959	188.317	-0.683678	25.3379	0.361553	0.630107	-2.3857	-0.83481	-0.325886	-1.67336	-0.999625	-1.39468
GSM650730	ASD	ASD_TH1	7.96726	6.91982	7.10091	7.59693	7.59677	7.63009	1.34168	-0.622462	-0.18494	0.681066	-0.582103	0.377337	0.660617	8.10392	7.5111	7.85246	9.6314	8.62203	7.98419	7.74457	9.4427	8.93336	7.33525	9.53217	7.78636	10.1417	9.11474	8.1171	7.77272	7.80547	8.28144	9.17154	6.82532	8.52289	8.9884	8.36513	193.586	0.747968	25.5133	0.377506	0.633811	-0.529488	-0.307252	0.690962	0.412353	0.551657	0.190169
GSM650731	Control	Control	7.89444	7.04973	7.19652	7.28476	7.67883	7.60306	1.01425	0.129652	0.293866	-0.447481	-0.162128	0.165565		8.27804	7.67439	7.72788	9.64753	8.48242	7.91387	7.98445	9.41783	8.80739	7.10773	9.55577	7.95705	10.0323	8.94525	8.09706	7.64345	7.65738	8.21426	9.25591	6.56869	8.55361	9.02351	8.36338	192.909	0.564059	25.2566	0.381981	0.63432	-0.00875546	-0.234817	0.318151	0.483865	0.401008	-0.462151
GSM650732	Control	Control	7.65938	6.98338	7.11783	7.04366	7.30733	7.4232	-0.0426534	-0.254519	-0.1002	-1.3191	-2.06348	-1.24349		8.23691	7.77411	7.64383	9.55914	8.35021	7.77734	7.66947	9.27177	8.63684	6.84771	9.4383	8.09174	10.0285	8.97156	7.91848	7.58818	7.50839	8.134	9.12364	6.79451	8.44661	8.83285	8.22732	190.871	0.0103819	25.024	0.381998	0.628823	-0.00671875	-1.01772	0.305282	0.0919977	0.19864	-1.07987
GSM650733	ASD	ASD_TH1	7.86469	6.84636	6.65763	7.63277	7.71833	7.55408	0.880501	-1.0478	-2.4048	0.81062	0.0400782	-0.218126	0.0698812	7.87005	7.6088	7.70591	9.26252	8.4577	7.84055	7.4669	9.09442	8.61675	7.09648	9.25199	7.73064	10.1534	9.22986	8.19689	7.62171	7.93609	8.18657	9.1777	6.44326	8.35316	8.59767	8.42885	190.328	-0.137312	25.6133	0.361629	0.638923	-2.37679	0.420781	0.730761	-1.22312	-0.246177	-0.577666
GSM650734	ASD	ASD_Tr1_like	7.60599	6.95295	7.09896	6.88102	7.82405	7.68216	-0.282712	-0.430661	-0.194733	-1.90708	0.581137	0.78527	0.204133	8.01793	7.56217	7.7947	9.7196	8.46371	8.10496	7.82777	9.15133	8.67776	7.7125	9.16273	7.81307	10.0741	9.06162	7.93982	7.84189	7.5619	8.29508	9.12264	6.23429	8.23835	8.77456	8.35644	191.509	0.183605	25.2965	0.384227	0.62927	0.252602	-0.954048	0.460631	0.803428	0.63203	-0.549594
GSM650765	Control	Control	7.57361	7.11309	7.18385	7.52422	7.59331	7.55498	-0.428305	0.496477	0.230375	0.418202	-0.599806	-0.211114		8.25625	7.7628	7.81709	9.51812	8.42938	8.05568	7.69413	9.36802	8.79224	7.14105	9.55716	7.94095	9.81457	8.92522	7.9811	7.87148	7.58648	8.0944	9.15538	7.14159	8.62878	8.86825	8.26784	192.668	0.498543	25.0007	0.380714	0.634154	-0.156175	-0.258402	-0.423445	-0.0898779	-0.256661	-0.709973
GSM650816	Control	Control	7.57051	7.17876	7.35234	7.16947	7.64156	7.63324	-0.442212	0.876666	1.07415	-0.864294	-0.352867	0.402045		8.29683	7.51159	7.63048	9.4292	8.47069	7.91001	7.76393	9.20723	8.91293	7.27748	9.29554	7.81656	9.90241	8.76068	7.53031	7.85549	7.26142	8.04914	8.9186	7.04514	8.37509	8.70582	7.9926	189.919	-0.248354	24.3401	0.387393	0.626703	0.62101	-1.31975	-0.124207	-0.484119	-0.304163	-0.516983
GSM650828	ASD	ASD_Tfh	7.75287	7.01882	7.06261	7.52199	7.77666	7.53492	0.377702	-0.0493086	-0.376731	0.410155	0.338602	-0.368218	0.0324529	7.83793	7.6045	7.64469	9.58222	8.61099	7.99253	7.24596	9.1653	8.78662	7.04574	9.27533	7.72636	10.2655	8.89149	8.1648	7.55557	7.77242	8.20733	9.17629	6.59594	8.36056	8.88583	8.49578	190.89	0.015344	25.2636	0.379289	0.643938	-0.321936	1.13506	1.11267	0.194309	0.653488	0.138557
GSM650830	ASD	ASD_TH17	7.31676	7.19764	7.54338	6.94843	7.31119	7.55582	-1.58312	0.985973	2.03084	-1.66338	-2.04376	-0.204529	1.04487	7.80425	7.24078	7.07199	8.727	7.79277	7.8354	7.18365	8.46965	8.17237	6.87813	8.84417	6.92577	9.05955	7.74987	6.96624	7.58037	6.59941	7.58855	8.35109	6.78107	7.78901	7.905	7.57927	176.895	-3.78714	22.3047	0.391264	0.635682	1.07137	-0.0407709	-2.99567	-3.59743	-3.29655	-3.68445
GSM650831	ASD	ASD_TH1	8.30428	6.7569	7.08361	6.89061	7.49936	7.7779	2.85697	-1.56576	-0.271594	-1.87243	-1.08067	1.53534	1.32163	8.10517	7.34971	7.6193	9.49013	8.41672	7.97797	8.53859	9.45075	9.04693	7.01702	9.37803	7.82297	10.0888	8.67853	7.8756	7.57193	7.62132	8.08637	9.31872	6.45111	8.49583	8.94806	8.32969	191.679	0.229878	24.6405	0.385143	0.647349	0.359228	1.62096	0.510689	-0.214003	0.148343	-0.769109
GSM650833	Control	Control	7.64505	7.12499	7.30112	7.63723	7.54775	7.64881	-0.107082	0.56539	0.817654	0.826738	-0.83297	0.524024		8.17486	7.345	7.53391	9.06987	8.1714	8.16536	7.77449	9.18506	8.64255	6.9663	9.28043	7.51876	10.0473	8.64118	7.90936	7.76439	7.36744	7.95786	9.03992	6.69349	8.49231	8.75063	8.25595	188.748	-0.566616	24.5084	0.370072	0.637471	-1.39443	0.213965	0.369546	-2.07727	-0.853865	-1.91534
GSM650837	ASD	ASD_Tfh	7.57315	6.95445	6.97024	7.44367	7.68693	7.54636	-0.430367	-0.42198	-0.839318	0.127011	-0.120627	-0.278611	0.247638	7.97433	7.36392	7.52283	9.34778	8.37255	7.95611	7.48849	9.22196	8.59594	7.55634	9.30534	7.87921	9.92612	8.84979	7.88239	7.73332	7.31318	8.07125	8.99486	6.13398	8.38658	8.74954	8.05846	188.684	-0.5839	24.8034	0.376874	0.619739	-0.602911	-2.31167	-0.0434305	-0.845127	-0.444279	-0.975528
GSM650839	ASD	ASD_Tr1_like	7.69479	7.06804	6.97127	7.32169	7.72144	7.74868	0.11659	0.235659	-0.834147	-0.313995	0.055975	1.30639	1.07073	7.94298	7.43924	7.65079	9.39655	8.44819	8.05431	9.04171	9.55757	8.71795	7.49381	9.25708	7.98532	10.2181	8.85546	8.11523	7.68346	7.62786	8.25159	9.1255	6.13467	8.61274	8.96288	8.38002	192.953	0.575976	25.2223	0.372549	0.634672	-1.10615	-0.184671	0.951144	-0.6289	0.161122	-0.622072
GSM650840	ASD	ASD_FOXP3_Treg	7.60908	6.74409	6.92584	7.27705	7.91052	7.68553	-0.268798	-1.63988	-1.06167	-0.475353	1.02371	0.811643	0.212063	7.75683	7.4715	7.55847	9.70438	8.59436	8.01417	7.47575	9.11865	8.85909	7.3269	9.24868	7.61683	10.1766	8.90073	8.1095	7.89906	7.49231	8.29141	9.03178	6.63577	8.2751	9.01207	8.30652	190.876	0.0117627	25.3016	0.383547	0.624419	0.173497	-1.64498	0.809885	0.735904	0.772894	0.0608688
GSM650841	ASD	ASD_FOXP3_Treg	7.73122	6.66165	7.12337	7.46021	8.02199	7.65143	0.280389	-2.11719	-0.072475	0.186782	1.59426	0.5445	1.04976	7.80595	7.2987	7.69984	9.68182	8.6763	8.05191	8.15365	9.26401	8.85468	7.41194	9.28411	7.57653	10.4878	9.02145	8.21683	7.65954	7.69224	8.2651	9.17168	6.74671	8.44972	9.07891	8.42945	192.979	0.583028	25.5034	0.379629	0.632139	-0.282436	-0.545417	1.87027	0.635894	1.25308	0.443722
GSM650845	Control	Control	7.54145	6.93344	7.25339	7.42004	7.48094	7.64517	-0.572898	-0.543606	0.578615	0.041564	-1.17491	0.49552		7.93902	7.27953	7.35988	9.22107	7.96561	7.93627	7.21567	8.71988	8.56193	6.74741	9.31597	7.51035	9.80372	8.33201	7.49495	7.80169	7.16588	7.75907	8.80087	6.52191	8.05321	8.52481	7.7994	183.83	-1.90285	23.586	0.390955	0.634498	1.03541	-0.209487	-0.460418	-1.40692	-0.933669	-2.87689
GSM650846	Control	Control	7.55119	6.74016	6.88221	7.66494	7.70017	7.4029	-0.529102	-1.66262	-1.28013	0.926921	-0.0528679	-1.40251		7.73822	7.58499	7.72112	9.57626	8.61666	7.97172	7.94605	9.19816	8.8392	7.24134	9.5569	7.71568	10.2353	8.95238	8.26014	7.67262	7.53196	8.30066	9.13215	6.00983	8.30625	9.00093	8.45789	191.566	0.199227	25.5132	0.375346	0.626729	-0.780792	-1.31601	1.00989	0.167896	0.588892	0.165059
GSM650848	Control	Control	7.82584	7.25855	7.31603	7.15134	7.7943	7.82774	0.70582	1.33862	0.892318	-0.929833	0.428894	1.92581		8.2218	7.5434	7.65642	9.47531	8.63563	8.22965	7.97041	9.33949	8.89546	7.40246	9.37239	7.81093	9.91872	8.68204	7.99436	7.887	7.51256	8.16763	9.13335	6.90409	8.53501	8.96854	8.28842	192.545	0.465146	24.844	0.381392	0.636007	-0.0772928	0.00546591	-0.0686215	-0.279689	-0.174155	0.253718
GSM650849	ASD	ASD_Tfh	7.87663	7.07679	7.26709	7.70484	7.74296	7.70229	0.934156	0.286318	0.647225	1.07118	0.166111	0.942988	0.128195	7.99071	7.48713	7.68546	9.52703	8.68033	8.10683	7.59	9.29443	8.80735	7.32752	9.46457	7.62226	10.2794	8.84552	8.17812	7.50681	7.87011	8.2506	9.18525	6.81	8.61865	9.03667	8.57286	192.738	0.517447	25.2742	0.376946	0.650582	-0.594545	2.08146	1.16002	-0.0503686	0.554824	0.462545
GSM650850	ASD	ASD_Tfh	7.75154	7.0525	6.89256	7.87309	7.65653	7.51691	0.371713	0.145699	-1.22832	1.67944	-0.276233	-0.509295	1.30773	7.87351	7.53615	7.88097	9.75789	8.9225	8.16296	7.47594	9.24577	8.89674	7.40984	9.54015	7.55305	10.011	8.80447	8.12782	7.74163	7.87626	8.24358	9.24414	7.33013	8.65925	9.18992	8.49044	193.974	0.853437	25.1759	0.387589	0.650095	0.643788	2.01206	0.245752	0.973161	0.609457	1.59404
GSM650851	ASD	ASD_FOXP3_Treg	7.61167	7.07423	6.98185	7.44512	7.92158	7.56776	-0.257166	0.271523	-0.781152	0.132243	1.08032	-0.110991	0.808799	7.93806	7.67755	7.87801	9.5397	8.79917	8.08936	7.58981	9.38194	8.88291	7.09835	9.25088	7.7781	10.1035	8.95718	8.45001	7.78707	7.75663	8.30135	9.12169	7.07056	8.6997	9.23328	8.63688	194.022	0.866379	25.7085	0.371071	0.637668	-1.27818	0.241999	0.561044	0.0057716	0.283408	1.01782
GSM650852	Control	Control	7.96058	7.06727	7.06035	7.56175	7.73158	7.64681	1.31163	0.231216	-0.388049	0.553863	0.1079	0.508331		7.87044	7.60256	7.87176	9.6121	8.628	7.97812	8.58894	9.57861	8.90914	7.31906	8.86763	8.02427	10.2968	9.12851	8.30738	7.77873	7.86655	8.44277	9.08124	6.54844	8.63368	9.12274	8.67305	194.73	1.05896	25.8787	0.37143	0.639121	-1.23645	0.44901	1.21929	0.326793	0.77304	0.218047
GSM650853	ASD	ASD_FOXP3_Treg	7.80375	7.05998	6.92274	7.45073	7.91034	7.68667	0.606459	0.188979	-1.07717	0.152511	1.02279	0.820613	0.202182	7.81081	7.5069	8.0426	9.75762	8.8117	8.09391	7.56176	9.33853	8.84176	7.34853	9.571	7.66071	10.2409	8.9124	8.40914	8.01286	7.93825	8.43562	9.26687	6.37789	8.4855	9.15731	8.71734	194.3	0.941953	25.7572	0.378831	0.646639	-0.375244	1.51979	1.02887	0.97196	1.00042	1.07635
GSM650855	ASD	ASD_Tr1_like	7.71832	7.08387	7.13549	7.65283	7.78995	7.7508	0.222383	0.32731	-0.0117965	0.88317	0.406638	1.32302	0.43985	8.27433	7.78675	7.84791	9.47466	8.61963	8.17714	7.40494	9.40115	8.94005	7.29444	9.65316	8.0529	10.2414	8.83453	8.16337	7.88902	7.81626	8.19618	9.31533	7.23993	8.82753	9.14048	8.49697	195.088	1.15612	25.1941	0.376067	0.647502	-0.696896	1.64278	1.03078	-0.282588	0.374096	0.178918
GSM650856	ASD	ASD_Tr1_like	7.78454	6.6039	6.83246	6.80976	7.68129	7.65083	0.520111	-2.45154	-1.52928	-2.16472	-0.149511	0.539861	0.0197495	7.98866	7.5254	7.70591	9.45481	8.35882	7.91531	7.40661	9.2134	8.66116	7.02326	9.48761	7.78872	10.2886	8.79921	8.07223	7.95581	7.79732	8.06981	9.29858	6.72466	8.46114	8.83178	8.43676	191.266	0.11748	24.9413	0.379083	0.650893	-0.345928	2.12568	1.19139	-0.370594	0.410396	-1.03967
GSM650858	ASD	ASD_FOXP3_Treg	7.60555	7.17885	7.1732	7.75587	8.03134	7.66999	-0.284663	0.877215	0.177081	1.25564	1.64207	0.689954	0.386425	7.85334	7.50559	7.74197	9.60159	8.90999	8.27931	7.51353	9.18431	9.00211	7.60508	9.44491	7.45638	9.50007	8.7093	8.10186	7.97066	7.66628	8.22983	9.22094	7.14796	8.6101	9.23374	8.42612	192.915	0.565652	25.041	0.383435	0.642642	0.160443	0.950543	-1.49488	0.280206	-0.607338	1.53562
GSM650859	Control	Control	7.59934	7.02079	7.07828	7.3884	8.00908	7.60119	-0.312612	-0.037891	-0.298295	-0.0728017	1.52815	0.150946		8.01453	7.56815	7.68179	9.73612	8.74668	8.12065	7.58599	9.33057	9.10095	7.5525	9.40124	7.81618	9.72976	8.7949	8.02922	7.83645	7.58147	8.31936	9.10413	6.74404	8.52905	9.22024	8.33333	192.877	0.555418	25.1435	0.387223	0.632959	0.60115	-0.428624	-0.712397	0.876666	0.0821345	0.772558
GSM650860	Control	Control	7.86421	6.97384	7.10596	7.46895	8.04869	7.58991	0.878307	-0.309743	-0.159634	0.218407	1.73089	0.0625916		8.01663	7.49455	7.61522	9.66742	8.80044	7.96903	7.52095	9.2909	8.85819	7.34843	9.68432	7.48686	9.72913	8.72009	7.97734	7.83399	7.6216	8.17144	9.17586	6.42897	8.46113	9.14486	8.26065	191.278	0.120856	24.8689	0.388736	0.63864	0.77721	0.380481	-0.714547	0.572041	-0.0712532	1.02375
GSM650863	ASD	ASD_TH2	7.38122	7.23709	7.19012	7.57715	7.76871	7.54044	-1.29331	1.21439	0.261806	0.609551	0.297905	-0.324982	0.604839	8.30925	7.4961	7.64312	9.63167	8.81915	7.99993	8.73133	9.64825	9.19873	7.43651	9.30517	8.18596	9.98545	8.73199	7.86397	7.85835	7.396	8.17633	8.93813	6.35224	8.70043	9.10243	8.14026	193.651	0.765578	24.7723	0.388808	0.627163	0.785669	-1.25418	0.1587	0.413573	0.286137	1.11116
GSM650865	ASD	ASD_TH17	7.69172	7.31173	7.4743	7.84372	7.98687	7.71933	0.102775	1.64653	1.68491	1.57327	1.41448	1.07651	0.038379	8.00803	7.64728	7.62839	9.47304	8.58701	8.26675	8.12798	9.34171	8.7806	7.35003	9.557	7.53463	10.2344	8.72446	8.22347	7.80387	7.77963	8.30808	9.23526	6.47482	8.46616	9.00709	8.49625	193.056	0.603967	25.256	0.375081	0.644436	-0.811612	1.20601	1.00698	-0.289738	0.358621	0.0265406
GSM650866	ASD	ASD_FOXP3_Treg	7.69595	7.24661	7.41377	7.70784	8.02371	7.75828	0.121804	1.26953	1.3818	1.08204	1.60304	1.38159	0.22124	8.01111	7.52605	7.61563	9.50919	8.77269	8.20964	7.24899	9.14229	8.88701	7.39504	9.33403	7.45462	9.91896	8.65592	8.03912	7.70073	7.57806	8.17403	9.15594	7.09411	8.60351	9.07777	8.32134	191.426	0.161014	24.8691	0.38237	0.639324	0.0365158	0.47797	-0.0678131	-0.129499	-0.0986558	0.894101
GSM650867	Control	Control	7.87	7.3238	7.45184	7.42099	7.73623	7.8251	0.904342	1.71644	1.57241	0.0450168	0.131658	1.90511		8.21209	7.56531	7.64371	9.22935	8.35337	8.13843	7.81216	9.16878	8.72939	7.06239	9.32294	7.37733	10.0855	8.39941	7.8863	7.87162	7.41068	8.06542	8.94267	6.73693	8.46121	8.80073	8.20709	189.483	-0.366916	24.3511	0.379011	0.641357	-0.354301	0.767493	0.499543	-1.3702	-0.435329	-1.06511
GSM650868	Control	Control	7.8074	6.70977	6.80599	7.24665	7.68747	7.63137	0.622901	-1.83862	-1.66184	-0.585277	-0.117884	0.387387		7.96524	7.60546	7.76411	9.56568	8.49727	8.02847	8.84834	9.56315	8.80081	7.42991	9.37836	7.84295	10.3674	8.80438	8.16958	7.74168	7.48546	8.17844	9.16423	6.28867	8.56647	9.13401	8.43585	193.626	0.758836	25.1524	0.380309	0.632993	-0.203293	-0.423767	1.46002	0.120992	0.790508	-0.392794
GSM650869	ASD	ASD_TH1	7.96128	6.89725	7.14005	7.15381	7.84637	7.72164	1.31475	-0.75314	0.0110741	-0.920892	0.695402	1.09455	0.220201	8.1384	7.54911	7.85053	9.73891	8.75841	7.95277	9.11785	9.51605	8.96921	6.82298	9.42307	7.98009	10.1691	8.89053	8.19496	7.84644	7.49913	8.33951	9.10867	6.25615	8.57445	9.25146	8.47104	194.419	0.974267	25.425	0.383045	0.628128	0.115036	-1.11669	0.784249	0.889041	0.836645	0.827392
GSM650870	Control	Control	7.66551	7.17789	7.21747	7.83934	8.14947	7.75846	-0.015066	0.871664	0.398751	1.55742	2.2467	1.38301		8.06862	7.38049	7.59805	9.52525	8.81933	8.29362	7.19746	9.25808	9.08417	7.67228	9.44378	7.70359	9.7058	8.63784	7.9414	8.001	7.48852	8.12641	9.15544	7.4092	8.70504	9.30717	8.27849	192.801	0.534699	24.7057	0.385549	0.638194	0.406442	0.316956	-0.794009	-0.0582872	-0.426148	1.112
GSM650871	Control	Control	7.77406	7.05927	7.23006	7.2649	7.72696	7.65049	0.472995	0.184894	0.461785	-0.519287	0.0842353	0.537175		7.84025	7.3172	7.51123	8.99846	8.29392	7.85689	6.95239	8.738	8.62008	6.95477	9.30435	6.89911	9.43527	8.30937	7.89692	7.7113	7.58696	7.84966	9.11188	7.02861	8.27241	8.67104	8.13797	185.298	-1.50399	24.056	0.374064	0.653682	-0.929967	2.52289	-1.71565	-2.3939	-2.05478	-1.34288
GSM650872	ASD	ASD_TH2	7.60694	7.37137	7.52607	7.13233	7.77663	7.78699	-0.278433	1.9918	1.94418	-0.998573	0.338461	1.60652	0.0476237	8.17022	7.73278	7.65254	9.99551	8.77609	8.22297	7.44047	9.06678	9.22631	7.42768	9.52403	7.66461	9.91929	8.5056	7.93129	7.81538	7.23091	8.20076	9.08344	7.48495	8.47206	9.29194	8.18843	193.024	0.59529	24.6376	0.405701	0.625845	2.75117	-1.44196	-0.066676	2.02669	0.980006	0.909997
GSM650873	ASD	ASD_FOXP3_Treg	7.47561	7.05762	7.14329	7.64365	7.98333	7.46117	-0.868934	0.175331	0.0273044	0.849976	1.39637	-0.945995	0.546394	7.82631	7.59464	7.58564	9.33461	8.86186	8.18579	7.28499	9.12868	8.90842	7.16382	9.37339	7.3193	9.5403	8.5888	8.09621	7.85973	7.56487	8.06706	9.20211	6.96669	8.48757	9.16422	8.40407	190.509	-0.0880628	24.7521	0.377125	0.645156	-0.573819	1.30853	-1.35783	-0.9035	-1.13066	1.31074
GSM650874	ASD	ASD_TH2	7.63023	7.05389	7.1683	7.32745	7.46044	7.5695	-0.173716	0.153716	0.152506	-0.293151	-1.27986	-0.0973322	0.00121006	7.94792	7.19363	7.39807	9.33268	8.69892	8.04915	7.44884	9.11175	8.90082	7.59044	9.39938	7.30357	9.62726	8.26276	7.74087	7.78902	7.35594	7.85573	9.04733	6.90076	8.49932	8.91538	8.04212	188.412	-0.657972	23.8594	0.391154	0.645368	1.0586	1.33873	-1.06157	-0.912053	-0.986814	0.549392
GSM650876	Control	Control	7.51291	6.80924	7.33958	7.42961	7.72074	7.71377	-0.701188	-1.26268	1.01024	0.0761759	0.0523888	1.0329		8.20884	7.23115	7.45568	9.20756	8.36538	8.00065	7.27196	9.00367	8.66641	7.15942	9.12908	7.80713	9.65352	8.61168	7.82297	7.60169	7.35388	7.84891	8.95038	7.11392	8.4279	8.88009	8.07742	187.849	-0.810776	24.2836	0.379169	0.635463	-0.33598	-0.0720237	-0.972136	-1.46679	-1.21946	-1.00901
GSM650969	Control	Control	7.61938	7.21888	7.31057	8.06944	8.14879	7.44493	-0.222483	1.10898	0.864984	2.38927	2.2432	-1.07324		7.94261	7.31767	7.37091	9.76313	9.05536	8.07188	7.52825	9.26417	9.19681	7.45917	9.00312	7.90463	10.8116	8.71613	7.63815	8.13447	7.37239	8.38068	8.71026	6.37805	8.28631	9.02263	8.11829	191.447	0.166698	24.735	0.39471	0.626266	1.47231	-1.38192	2.97332	0.996389	1.98485	2.21481
[truncated: 11 more columns]

## Sheet: Energy_Summary
ImmuneState	n	CECR_mean	CECR_sd	MECR_mean	MECR_sd	Warburg_Index_mean	Warburg_Index_sd	tau_z_mean	tau_z_sd	CID_mean	CID_sd	MIS_mean	MIS_sd	Cytosolic_Gap_mean	Cytosolic_Gap_sd	Warburg_Gap_mean	Warburg_Gap_sd	Global_Gap_mean	Global_Gap_sd	MIS_version
Control	21	0.38084	0.00657365	0.634162	0.00641263	-0.231183	0.85727	-0.159039	0.788792	-0.418392	1.13909	-0.940872	1.66129	0.276921	1.07574	0.187208	0.861771	0.741474	1.86624	provisional_PDH_control
ASD_TH1	16	0.379528	0.00740926	0.63695	0.00567476	0.042551	0.612579	0.304788	0.660128	-0.0642616	0.544668	0.482692	0.836416	-0.22988	0.789881	0.106813	0.50438	-0.559858	0.808067	provisional_PDH_control
ASD_TH2	12	0.388776	0.00922449	0.631159	0.00805766	-0.188758	0.874548	0.0121921	0.665424	0.404341	0.865174	-0.283419	0.966096	0.377565	0.780531	-0.5931	1.05204	0.331883	0.9917	provisional_PDH_control
ASD_TH17	10	0.388394	0.00950876	0.63784	0.00466705	-0.348697	1.22193	-0.286001	1.44392	-0.414465	1.44851	-0.654736	2.6149	1.15192	1.92797	0.0657681	1.01082	1.1567	2.75303	provisional_PDH_control
ASD_Tfh	14	0.377928	0.0101925	0.637085	0.00801446	0.270937	0.689569	0.370136	0.676229	0.145675	0.958338	1.02793	1.59753	-0.626012	0.731813	0.125262	0.675419	-1.18861	0.94551	provisional_PDH_control
ASD_FOXP3_Treg	12	0.381727	0.00481799	0.638231	0.00610105	0.379612	0.700608	0.560819	0.42665	0.758328	0.439107	0.784928	0.847398	-0.796591	0.833077	-0.378716	1.04946	-0.642953	0.811532	provisional_PDH_control
ASD_Tr1_like	4	0.377982	0.00494617	0.640584	0.0102808	0.394411	0.192834	0.508295	0.476941	-0.508106	0.506385	-0.456612	0.888983	0.0340121	0.840944	0.902517	0.545369	0.548282	1.20414	provisional_PDH_control

## Sheet: Correlations
Analysis	N	Rho	P_value
ALL_tau_z_vs_CECR	89	0.138526	0.195449
ALL_tau_z_vs_MECR	89	0.176762	0.097505
ALL_tau_z_vs_Warburg_Index	89	0.754682	1.33487e-17
ALL_CID_vs_CECR	89	0.423459	3.55374e-05
ALL_CID_vs_Warburg_Index	89	0.45269	8.4249e-06
ALL_MIS_vs_tau_z	89	0.439564	1.63452e-05
ALL_Cytosolic_Gap_vs_tau_z	89	-0.36985	0.000360811
ALL_Warburg_Gap_vs_tau_z	89	-0.0254171	0.813097
ASD_tau_z_vs_CECR	68	0.13284	0.280183
ASD_tau_z_vs_MECR	68	0.148338	0.227341
ASD_tau_z_vs_Warburg_Index	68	0.709203	1.30105e-11
ASD_CID_vs_CECR	68	0.380311	0.00137855
ASD_CID_vs_Warburg_Index	68	0.356071	0.00288119
ASD_MIS_vs_tau_z	68	0.360919	0.00249737
ASD_Cytosolic_Gap_vs_tau_z	68	-0.253617	0.0369011
ASD_Warburg_Gap_vs_tau_z	68	-0.00236668	0.984718

## Sheet: AUC_Table
Comparison	AUC	CI_low	CI_mid	CI_high
Control vs ASD_TH1	0.690476	0.511614	0.690476	0.869339
Control vs ASD_TH2	0.559524	0.344022	0.559524	0.775026
Control vs ASD_TH17	0.552381	0.31396	0.552381	0.790802
Control vs ASD_Tfh	0.670068	0.484619	0.670068	0.855517
Control vs ASD_FOXP3_Treg	0.801587	0.64538	0.801587	0.957794
Control vs ASD_Tr1_like	0.761905	0.509665	0.761905	1

## Sheet: CECR_GroupComp
Metric	Group1	Group2	N_g1	N_g2	Mean_g1	Mean_g2	Delta	p_raw	Cliff	p_adj	Signif
CECR	ASD_TH2	Control	12	21	0.388776	0.38084	-0.00793581	0.0126334	-0.52381	0.103929
CECR	ASD_TH1	ASD_TH2	16	12	0.379528	0.388776	0.00924791	0.00609899	0.604167	0.103929
CECR	ASD_Tfh	ASD_TH2	14	12	0.377928	0.388776	0.0108481	0.014847	0.559524	0.103929
CECR	ASD_TH1	ASD_TH17	16	10	0.379528	0.388394	0.00886585	0.0198003	0.55	0.103952
CECR	ASD_TH17	Control	10	21	0.388394	0.38084	-0.00755375	0.0348225	-0.47619	0.109615
CECR	ASD_FOXP3_Treg	ASD_TH2	12	12	0.381727	0.388776	0.00704881	0.0387211	0.5	0.109615
CECR	ASD_Tfh	ASD_TH17	14	10	0.377928	0.388394	0.0104661	0.0305875	0.528571	0.109615
CECR	ASD_TH2	ASD_Tr1_like	12	4	0.388776	0.377982	-0.0107945	0.0417582	-0.708333	0.109615
CECR	ASD_FOXP3_Treg	ASD_TH17	12	10	0.381727	0.388394	0.00666675	0.0804211	0.45	0.168884
CECR	ASD_TH17	ASD_Tr1_like	10	4	0.388394	0.377982	-0.0104124	0.0759241	-0.65	0.168884
CECR	ASD_FOXP3_Treg	ASD_Tr1_like	12	4	0.381727	0.377982	-0.00374567	0.261538	-0.416667	0.499301
CECR	ASD_Tfh	Control	14	21	0.377928	0.38084	0.00291233	0.560528	0.122449	0.735693
CECR	ASD_FOXP3_Treg	Control	12	21	0.381727	0.38084	-0.000886997	0.542393	-0.134921	0.735693
CECR	ASD_Tr1_like	Control	4	21	0.377982	0.38084	0.00285867	0.496443	0.238095	0.735693
CECR	ASD_FOXP3_Treg	ASD_Tfh	12	14	0.381727	0.377928	-0.00379933	0.462387	-0.178571	0.735693
CECR	ASD_TH1	ASD_Tr1_like	16	4	0.379528	0.377982	-0.00154657	0.437152	-0.28125	0.735693
CECR	ASD_FOXP3_Treg	ASD_TH1	12	16	0.381727	0.379528	-0.0021991	0.731925	-0.0833333	0.904142
CECR	ASD_Tfh	ASD_TH1	14	16	0.377928	0.379528	0.00160023	0.821825	0.0535714	0.908333
CECR	ASD_Tfh	ASD_Tr1_like	14	4	0.377928	0.377982	5.36606e-05	0.798039	-0.107143	0.908333
CECR	ASD_TH1	Control	16	21	0.379528	0.38084	0.0013121	0.939675	0.0178571	0.974236
CECR	ASD_TH17	ASD_TH2	10	12	0.388394	0.388776	0.000382055	0.974236	-0.0166667	0.974236

## Sheet: MECR_GroupComp
Metric	Group1	Group2	N_g1	N_g2	Mean_g1	Mean_g2	Delta	p_raw	Cliff	p_adj	Signif
MECR	ASD_FOXP3_Treg	Control	12	21	0.638231	0.634162	-0.00406889	0.0298883	-0.460317	0.149511
MECR	ASD_TH1	ASD_TH2	16	12	0.63695	0.631159	-0.00579078	0.0225558	-0.510417	0.149511
MECR	ASD_TH17	ASD_TH2	10	12	0.63784	0.631159	-0.00668008	0.0249163	-0.566667	0.149511
MECR	ASD_Tfh	ASD_TH2	14	12	0.637085	0.631159	-0.00592535	0.0355979	-0.488095	0.149511
MECR	ASD_FOXP3_Treg	ASD_TH2	12	12	0.638231	0.631159	-0.00707142	0.0332414	-0.513889	0.149511
MECR	ASD_TH17	Control	10	21	0.63784	0.634162	-0.00367756	0.0653828	-0.419048	0.22884
MECR	ASD_TH1	Control	16	21	0.63695	0.634162	-0.00278825	0.101436	-0.321429	0.304308
MECR	ASD_Tfh	Control	14	21	0.637085	0.634162	-0.00292283	0.126684	-0.312925	0.310256
MECR	ASD_TH2	ASD_Tr1_like	12	4	0.631159	0.640584	0.00942498	0.132967	0.541667	0.310256
MECR	ASD_Tr1_like	Control	4	21	0.640584	0.634162	-0.00642246	0.262134	-0.380952	0.550482
MECR	ASD_TH2	Control	12	21	0.631159	0.634162	0.00300252	0.308308	0.222222	0.588587
MECR	ASD_FOXP3_Treg	ASD_TH1	12	16	0.638231	0.63695	-0.00128064	0.42275	-0.1875	0.739813
MECR	ASD_FOXP3_Treg	ASD_Tfh	12	14	0.638231	0.637085	-0.00114607	0.526711	-0.154762	0.830341
MECR	ASD_TH1	ASD_Tr1_like	16	4	0.63695	0.640584	0.00363421	0.55356	0.21875	0.830341
MECR	ASD_FOXP3_Treg	ASD_TH17	12	10	0.638231	0.63784	-0.000391335	0.674397	-0.116667	0.897115
MECR	ASD_FOXP3_Treg	ASD_Tr1_like	12	4	0.638231	0.640584	0.00235357	0.683516	0.166667	0.897115
MECR	ASD_Tfh	ASD_TH1	14	16	0.637085	0.63695	-0.000134575	0.790107	-0.0625	0.927494
MECR	ASD_TH17	ASD_Tr1_like	10	4	0.63784	0.640584	0.0027449	0.839161	0.1	0.927494
MECR	ASD_Tfh	ASD_Tr1_like	14	4	0.637085	0.640584	0.00349963	0.798039	0.107143	0.927494
MECR	ASD_Tfh	ASD_TH17	14	10	0.637085	0.63784	0.000754733	0.88588	0.0428571	0.930174
MECR	ASD_TH1	ASD_TH17	16	10	0.63695	0.63784	0.000889308	0.97937	0.0125	0.97937

## Sheet: Warburg_GroupComp
Metric	Group1	Group2	N_g1	N_g2	Mean_g1	Mean_g2	Delta	p_raw	Cliff	p_adj	Signif
Warburg_Index	ASD_TH1	Control	16	21	0.042551	-0.231183	-0.273734	0.205982	-0.25	0.446247
Warburg_Index	ASD_Tfh	Control	14	21	0.270937	-0.231183	-0.50212	0.0712935	-0.367347	0.446247
Warburg_Index	ASD_FOXP3_Treg	Control	12	21	0.379612	-0.231183	-0.610795	0.0298883	-0.460317	0.446247
Warburg_Index	ASD_Tr1_like	Control	4	21	0.394411	-0.231183	-0.625594	0.0814229	-0.571429	0.446247
Warburg_Index	ASD_FOXP3_Treg	ASD_TH1	12	16	0.379612	0.042551	-0.337061	0.173646	-0.3125	0.446247
Warburg_Index	ASD_FOXP3_Treg	ASD_TH2	12	12	0.379612	-0.188758	-0.568371	0.143168	-0.361111	0.446247
Warburg_Index	ASD_Tfh	ASD_TH17	14	10	0.270937	-0.348697	-0.619634	0.212499	-0.314286	0.446247
Warburg_Index	ASD_FOXP3_Treg	ASD_TH17	12	10	0.379612	-0.348697	-0.728309	0.122911	-0.4	0.446247
Warburg_Index	ASD_TH2	ASD_Tr1_like	12	4	-0.188758	0.394411	0.583169	0.212088	0.458333	0.446247
Warburg_Index	ASD_TH17	ASD_Tr1_like	10	4	-0.348697	0.394411	0.743108	0.141858	0.55	0.446247
Warburg_Index	ASD_Tfh	ASD_TH1	14	16	0.270937	0.042551	-0.228386	0.257179	-0.25	0.450063
Warburg_Index	ASD_Tfh	ASD_TH2	14	12	0.270937	-0.188758	-0.459695	0.251953	-0.27381	0.450063
Warburg_Index	ASD_TH1	ASD_TH2	16	12	0.042551	-0.188758	-0.231309	0.47802	-0.166667	0.669228
Warburg_Index	ASD_TH1	ASD_TH17	16	10	0.042551	-0.348697	-0.391248	0.451781	-0.1875	0.669228
Warburg_Index	ASD_TH1	ASD_Tr1_like	16	4	0.042551	0.394411	0.35186	0.437152	0.28125	0.669228
Warburg_Index	ASD_FOXP3_Treg	ASD_Tfh	12	14	0.379612	0.270937	-0.108675	0.704507	-0.0952381	0.870273
Warburg_Index	ASD_FOXP3_Treg	ASD_Tr1_like	12	4	0.379612	0.394411	0.0147987	0.683516	-0.166667	0.870273
Warburg_Index	ASD_TH17	Control	10	21	-0.348697	-0.231183	0.117514	0.819325	-0.0571429	0.955879
Warburg_Index	ASD_Tfh	ASD_Tr1_like	14	4	0.270937	0.394411	0.123474	0.878431	-0.0714286	0.970898
Warburg_Index	ASD_TH2	Control	12	21	-0.188758	-0.231183	-0.0424249	0.985299	-0.00793651	0.985299
Warburg_Index	ASD_TH17	ASD_TH2	10	12	-0.348697	-0.188758	0.159939	0.974236	-0.0166667	0.985299

## Sheet: CID_GroupComp
Metric	Group1	Group2	N_g1	N_g2	Mean_g1	Mean_g2	Delta	p_raw	Cliff	p_adj	Signif
CID	ASD_FOXP3_Treg	Control	12	21	0.758328	-0.418392	-1.17672	0.000810456	-0.68254	0.00850979	**
CID	ASD_FOXP3_Treg	ASD_TH1	12	16	0.758328	-0.0642616	-0.82259	0.000540337	-0.739583	0.00850979	**
CID	ASD_FOXP3_Treg	ASD_Tr1_like	12	4	0.758328	-0.508106	-1.26643	0.0021978	-0.958333	0.0153846	*
CID	ASD_FOXP3_Treg	ASD_TH17	12	10	0.758328	-0.414465	-1.17279	0.0137695	-0.616667	0.0722899
CID	ASD_TH2	Control	12	21	0.404341	-0.418392	-0.822733	0.0330192	-0.452381	0.138681
CID	ASD_TH2	ASD_Tr1_like	12	4	0.404341	-0.508106	-0.912447	0.078022	-0.625	0.273077
CID	ASD_FOXP3_Treg	ASD_Tfh	12	14	0.758328	0.145675	-0.612653	0.0950116	-0.392857	0.285035
CID	ASD_TH1	Control	16	21	-0.0642616	-0.418392	-0.35413	0.164977	-0.27381	0.336275
CID	ASD_Tfh	Control	14	21	0.145675	-0.418392	-0.564067	0.135432	-0.306122	0.336275
CID	ASD_TH1	ASD_TH2	16	12	-0.0642616	0.404341	0.468603	0.189005	0.302083	0.336275
CID	ASD_TH1	ASD_Tr1_like	16	4	-0.0642616	-0.508106	-0.443844	0.177503	-0.46875	0.336275
CID	ASD_Tfh	ASD_Tr1_like	14	4	0.145675	-0.508106	-0.653781	0.192157	-0.464286	0.336275
CID	ASD_FOXP3_Treg	ASD_TH2	12	12	0.758328	0.404341	-0.353987	0.218921	-0.305556	0.353641
CID	ASD_TH17	ASD_TH2	10	12	-0.414465	0.404341	0.818807	0.254303	0.3	0.381454
CID	ASD_TH17	Control	10	21	-0.414465	-0.418392	-0.00392638	0.492145	-0.161905	0.592675
CID	ASD_Tfh	ASD_TH2	14	12	0.145675	0.404341	0.258666	0.494013	0.166667	0.592675
CID	ASD_Tfh	ASD_TH17	14	10	0.145675	-0.414465	-0.56014	0.508007	-0.171429	0.592675
CID	ASD_TH17	ASD_Tr1_like	10	4	-0.414465	-0.508106	-0.0936406	0.453546	-0.3	0.592675
CID	ASD_Tfh	ASD_TH1	14	16	0.145675	-0.0642616	-0.209937	0.579938	-0.125	0.640984
CID	ASD_TH1	ASD_TH17	16	10	-0.0642616	-0.414465	-0.350204	0.897126	-0.0375	0.941983
CID	ASD_Tr1_like	Control	4	21	-0.508106	-0.418392	0.0897142	1	0	1

## Sheet: MIS_GroupComp
Metric	Group1	Group2	N_g1	N_g2	Mean_g1	Mean_g2	Delta	p_raw	Cliff	p_adj	Signif
MIS	ASD_FOXP3_Treg	Control	12	21	0.784928	-0.940872	-1.7258	0.000198373	-0.746032	0.00416582	**
MIS	ASD_TH1	Control	16	21	0.482692	-0.940872	-1.42356	0.00235021	-0.577381	0.0214743	*
MIS	ASD_Tfh	Control	14	21	1.02793	-0.940872	-1.9688	0.00306776	-0.585034	0.0214743	*
MIS	ASD_FOXP3_Treg	ASD_TH2	12	12	0.784928	-0.283419	-1.06835	0.00555959	-0.652778	0.0291879	*
MIS	ASD_FOXP3_Treg	ASD_TH17	12	10	0.784928	-0.654736	-1.43966	0.0168995	-0.6	0.0692308
MIS	ASD_FOXP3_Treg	ASD_Tr1_like	12	4	0.784928	-0.456612	-1.24154	0.0197802	-0.791667	0.0692308
MIS	ASD_Tfh	ASD_TH2	14	12	1.02793	-0.283419	-1.31134	0.0355979	-0.488095	0.106794
MIS	ASD_TH1	ASD_TH2	16	12	0.482692	-0.283419	-0.766111	0.0529937	-0.4375	0.139109
MIS	ASD_Tfh	ASD_TH17	14	10	1.02793	-0.654736	-1.68266	0.0841277	-0.428571	0.176668
MIS	ASD_TH1	ASD_Tr1_like	16	4	0.482692	-0.456612	-0.939304	0.0800826	-0.59375	0.176668
MIS	ASD_FOXP3_Treg	ASD_TH1	12	16	0.784928	0.482692	-0.302236	0.159205	-0.322917	0.278609
MIS	ASD_Tfh	ASD_Tr1_like	14	4	1.02793	-0.456612	-1.48454	0.157516	-0.5	0.278609
MIS	ASD_TH17	Control	10	21	-0.654736	-0.940872	-0.286136	0.232834	-0.27619	0.360843
MIS	ASD_TH1	ASD_TH17	16	10	0.482692	-0.654736	-1.13743	0.240562	-0.2875	0.360843
MIS	ASD_Tfh	ASD_TH1	14	16	1.02793	0.482692	-0.545234	0.275113	-0.241071	0.385158
MIS	ASD_TH2	Control	12	21	-0.283419	-0.940872	-0.657453	0.308308	-0.222222	0.404654
MIS	ASD_TH17	ASD_TH2	10	12	-0.654736	-0.283419	0.371317	0.456151	-0.2	0.56348
MIS	ASD_FOXP3_Treg	ASD_Tfh	12	14	0.784928	1.02793	0.242998	0.56045	0.142857	0.619444
MIS	ASD_TH17	ASD_Tr1_like	10	4	-0.654736	-0.456612	0.198124	0.539461	-0.25	0.619444
MIS	ASD_TH2	ASD_Tr1_like	12	4	-0.283419	-0.456612	-0.173193	0.598901	-0.208333	0.628846
MIS	ASD_Tr1_like	Control	4	21	-0.456612	-0.940872	-0.484261	0.971383	-0.0238095	0.971383

## Sheet: CytosolicGap_Comp
Metric	Group1	Group2	N_g1	N_g2	Mean_g1	Mean_g2	Delta	p_raw	Cliff	p_adj	Signif
Cytosolic_Gap	ASD_Tfh	Control	14	21	-0.626012	0.276921	0.902933	0.00495334	0.557823	0.026005	*
Cytosolic_Gap	ASD_FOXP3_Treg	Control	12	21	-0.796591	0.276921	1.07351	0.00412493	0.595238	0.026005	*
Cytosolic_Gap	ASD_Tfh	ASD_TH2	14	12	-0.626012	0.377565	1.00358	0.00305435	0.666667	0.026005	*
Cytosolic_Gap	ASD_FOXP3_Treg	ASD_TH2	12	12	-0.796591	0.377565	1.17416	0.00363662	0.680556	0.026005	*
Cytosolic_Gap	ASD_FOXP3_Treg	ASD_TH17	12	10	-0.796591	1.15192	1.94851	0.00714456	0.666667	0.0300071	*
Cytosolic_Gap	ASD_Tfh	ASD_TH17	14	10	-0.626012	1.15192	1.77793	0.010735	0.614286	0.0375724	*
Cytosolic_Gap	ASD_TH1	ASD_TH2	16	12	-0.22988	0.377565	0.607445	0.0816368	0.395833	0.228001
Cytosolic_Gap	ASD_TH1	ASD_TH17	16	10	-0.22988	1.15192	1.3818	0.0868575	0.4125	0.228001
Cytosolic_Gap	ASD_TH1	Control	16	21	-0.22988	0.276921	0.506801	0.115177	0.309524	0.25389
Cytosolic_Gap	ASD_FOXP3_Treg	ASD_TH1	12	16	-0.796591	-0.22988	0.566712	0.13299	0.34375	0.25389
Cytosolic_Gap	ASD_Tfh	ASD_Tr1_like	14	4	-0.626012	0.0340121	0.660025	0.126797	0.535714	0.25389
Cytosolic_Gap	ASD_Tfh	ASD_TH1	14	16	-0.626012	-0.22988	0.396133	0.15357	0.3125	0.268747
Cytosolic_Gap	ASD_FOXP3_Treg	ASD_Tr1_like	12	4	-0.796591	0.0340121	0.830603	0.17033	0.5	0.275148
Cytosolic_Gap	ASD_TH17	ASD_Tr1_like	10	4	1.15192	0.0340121	-1.11791	0.303696	-0.4	0.455544
Cytosolic_Gap	ASD_TH17	Control	10	21	1.15192	0.276921	-0.874996	0.369831	-0.209524	0.517763
Cytosolic_Gap	ASD_TH17	ASD_TH2	10	12	1.15192	0.377565	-0.774352	0.538659	-0.166667	0.665403
Cytosolic_Gap	ASD_TH2	ASD_Tr1_like	12	4	0.377565	0.0340121	-0.343553	0.520879	-0.25	0.665403
Cytosolic_Gap	ASD_TH2	Control	12	21	0.377565	0.276921	-0.100644	0.592562	-0.119048	0.691323
Cytosolic_Gap	ASD_FOXP3_Treg	ASD_Tfh	12	14	-0.796591	-0.626012	0.170579	0.742446	0.0833333	0.787988
Cytosolic_Gap	ASD_TH1	ASD_Tr1_like	16	4	-0.22988	0.0340121	0.263892	0.750464	0.125	0.787988
Cytosolic_Gap	ASD_Tr1_like	Control	4	21	0.0340121	0.276921	0.242909	0.858182	0.0714286	0.858182

[truncated: 2 more sheets: WarburgGap_Comp, GlobalGap_Comp]
