# Supplementary material for: Immunometabolic Stratification of Autism Spectrum Disorder by CD4+ T-Cell Phenotype Reveals Subtype-Specific Energetic Deficit and Coordinated Suppression of Micronutrient Acquisition Pathways
Source: Metabolites. 2026 Jun 15;16(6):416. doi: 10.3390/metabo16060416 (PMC13304352; doi:10.3390/metabo16060416)
Supplement: Supplementary file 1 [file metabolites-16-00416-s001.zip › Supplementary File_S2_GPL570.xlsx]

## Sheet: Energy_SampleLevel
Immunometabolic Stratification of Autism Spectrum Disorder by CD4⁺ T Cell Phenotype Reveals Subtype-Specific Energetic Deficit and Coordinated Suppression of Micronutrient Acquisition Pathways Albion Dervishi
Sample	Group	ImmuneState	TH1_raw	TH2_raw	TH17_raw	Tfh_raw	FOXP3_Treg_raw	Tr1_like_raw	TH1_z	TH2_z	TH17_z	Tfh_z	FOXP3_Treg_z	Tr1_like_z	Subtype_margin	Acute_Inflammation	ArgPoly	FAO	Glycolysis	Glycolysis induction	HIF1A	IFN-I	IFNγ	IL10	IL4_Th2	IL6_STAT3	Inflammasome	LDHA	OXPHOS	PDH	PDH control	PSA	TCA	TCA / OXPHOS induction	TH17	TLR_Receptor_Immune_Response	TNFA_NFKB	mSLP	tau_raw	tau_z	energy_denom	CECR	MECR	CECR_z	MECR_z	LDHA_z	Glycolysis_z	Warburg_Index	Glycolysis_induction_z
GSM650510	ASD	ASD_TH17	7.08696	5.7852	7.05777	6.26541	6.26922	5.32893	-1.27074	-2.30037	0.23454	-2.33285	-3.48038	-1.45557	1.50528	7.02383	7.66949	6.71672	9.69517	7.46379	6.60638	6.94494	8.7236	8.65623	5.52751	8.22761	8.03636	10.5441	9.08801	6.78962	6.17935	6.02273	7.77681	6.90479	5.41071	7.24905	8.42952	6.41749	172.104	-1.55661	23.6544	0.409867	0.525914	1.06682	-1.76922	-0.472735	-1.07686	-0.774797	-1.47115
GSM650512	ASD	ASD_Tr1_like	8.01892	6.6885	6.90298	7.05402	7.39856	6.79168	1.28668	-0.0865015	-0.0365266	0.305962	0.710307	1.67241	0.385727	7.3424	8.23539	7.9633	10.3575	8.55667	7.6801	9.07949	9.78249	9.23407	6.424	5.82401	8.96915	11.307	9.79419	8.50748	7.19265	7.36969	8.61885	7.90838	6.42712	8.59739	9.27635	7.7784	192.226	1.29553	26.9205	0.384745	0.562697	-0.776415	0.399473	1.2301	1.36058	1.29534	1.16089
GSM650513	ASD	ASD_TH17	7.11894	5.6245	7.351	6.59432	6.88293	4.69332	-1.18298	-2.69423	0.748024	-1.23229	-1.20307	-2.81478	1.93101	6.78546	7.98232	6.81943	9.52056	7.63681	7.07834	6.79424	8.83707	8.87043	6.12576	8.14161	7.76812	10.2531	8.68229	6.70653	6.63055	6.19843	7.54308	7.73374	6.3731	7.76808	8.73195	6.48082	175.462	-1.08065	22.9319	0.415167	0.552909	1.45569	-0.177607	-1.12233	-1.71942	-1.42087	-1.05446
GSM650514	ASD	ASD_Tfh	7.3697	6.49868	6.08843	7.2421	7.0792	5.78609	-0.494875	-0.55172	-1.4629	0.935296	-0.474762	-0.477962	1.41006	7.78577	7.80106	7.59137	9.86955	8.32613	7.73414	7.35176	9.27059	9.06901	5.90977	8.63579	8.72185	10.7615	9.41783	8.06889	7.0223	6.97674	8.20456	8.16754	7.43062	8.31878	9.2585	7.29276	188.987	0.83638	25.6913	0.38416	0.555422	-0.819377	-0.0294588	0.0123817	-0.435166	-0.211392	0.605649
GSM650517	ASD	ASD_TH2	7.48015	6.88716	7.01881	6.95866	7.10168	5.97953	-0.191777	0.400382	0.166311	-0.0131364	-0.391365	-0.064312	0.234071	6.60314	8.47072	7.66105	9.90728	8.19269	7.25837	7.60319	8.49484	9.25601	6.26558	8.2373	8.47002	10.7351	9.27338	7.35487	6.98078	6.49525	7.93766	8.03454	7.36098	8.23465	9.19315	7.13183	185.152	0.29289	24.5659	0.403294	0.554715	0.584552	-0.0711222	-0.0464979	-0.296332	-0.171415	0.284286
GSM650520	ASD	ASD_TH1	7.84171	6.70225	7.26652	6.92402	7.40821	6.23562	0.800401	-0.0528018	0.600085	-0.129052	0.74611	0.483309	0.0542911	6.79504	7.84406	7.42783	10.1822	8.01311	7.26036	7.53198	9.15736	9.04393	4.52535	8.2136	8.21563	10.9367	9.76899	7.91651	6.65976	6.79812	8.29015	7.72049	5.119	7.91277	8.98095	7.30681	181.621	-0.207682	25.9756	0.391992	0.543006	-0.244696	-0.761493	0.403533	0.71552	0.559527	-0.148206
GSM650522	ASD	ASD_Tr1_like	7.55323	6.82615	7.08975	7.0026	7.05512	6.21071	0.00875301	0.250868	0.290542	0.133888	-0.564124	0.430043	0.1395	7.11761	7.96622	7.78849	9.8807	8.31979	7.91297	5.96327	9.24025	9.0813	6.28486	8.8358	8.15381	10.8153	9.49304	8.21001	7.27003	7.19641	8.04465	8.27844	6.96718	8.23169	9.06026	7.47215	187.584	0.637587	25.7477	0.383751	0.569704	-0.849361	0.812592	0.132615	-0.394134	-0.13076	0.59039
GSM650527	ASD	ASD_Tfh	7.51184	6.7789	6.83303	7.25295	7.34996	6.16843	-0.104817	0.135054	-0.159003	0.971596	0.529959	0.339631	0.441638	6.96798	8.18608	7.79063	10.0201	8.43472	7.64358	6.83292	9.08501	9.08553	6.2992	8.53115	8.23119	10.8754	9.50332	8.31587	7.09526	7.10127	8.24293	8.17773	7.04026	8.19453	9.16239	7.53046	188.348	0.745772	26.0621	0.384471	0.561417	-0.796538	0.324037	0.266659	0.118933	0.192796	0.867176
GSM650529	ASD	ASD_Tfh	7.39933	6.83815	6.83176	7.2097	7.13392	6.34505	-0.413546	0.280272	-0.161229	0.826877	-0.271704	0.717327	0.10955	6.56068	8.10502	7.90619	9.97447	8.18738	7.93741	7.7494	9.19047	8.90467	5.86147	9.10634	8.05386	10.4883	9.00831	8.42284	7.34893	7.22134	8.45235	8.2306	7.61727	8.40359	9.55568	7.26858	189.555	0.916937	25.8835	0.38536	0.559813	-0.731271	0.229458	-0.597449	-0.0490578	-0.323254	0.271495
GSM650530	ASD	ASD_TH1	7.85683	6.75291	5.65084	7.20824	7.43268	6.38605	0.84189	0.0713752	-2.22918	0.821981	0.836896	0.805	0.00499413	7.26806	8.1845	8.04714	10.0737	8.29229	7.67171	7.04449	9.31688	9.03367	5.92875	8.14372	8.72104	11.0748	9.69211	8.25963	7.16227	6.99654	8.39003	8.32786	7.17213	8.32281	9.1726	7.43557	189.732	0.94205	26.3418	0.382423	0.54788	-0.946813	-0.474151	0.711756	0.316053	0.513904	0.524165
GSM650531	ASD	ASD_TH1	7.87442	5.41652	7.02967	6.68648	7.35071	4.82023	0.890157	-3.20395	0.185338	-0.923888	0.532748	-2.5434	0.357409	6.66184	7.95313	7.73775	10.2116	8.2544	7.23652	6.89116	9.17601	9.21971	6.35995	8.37009	8.39059	11.3422	9.96	8.02816	6.65031	7.12259	8.50594	8.0327	5.4861	7.96745	9.0783	7.58564	186.222	0.444518	26.4941	0.385428	0.555151	-0.726321	-0.0454304	1.3087	0.823422	1.06606	0.432895
GSM650534	ASD	ASD_TH1	8.47776	6.83713	6.90859	6.85114	7.51306	6.29131	2.54582	0.277784	-0.0267025	-0.37292	1.13518	0.602411	1.41065	6.92224	7.85087	7.79102	9.99856	8.11796	7.40545	7.16252	9.19061	8.96056	6.12966	7.63025	8.29232	10.9459	9.64931	8.22132	7.26734	7.00704	8.42576	8.09267	6.07652	8.01118	8.96704	7.60649	185.723	0.373715	26.2964	0.380226	0.555724	-1.10803	-0.0116538	0.424119	0.039565	0.231842	0.104319
GSM650537	ASD	ASD_TH17	7.34832	6.52926	7.49654	6.2688	7.15882	5.75328	-0.553527	-0.476763	1.00288	-2.32151	-0.179337	-0.548132	1.18222	6.79975	8.07857	7.43345	9.94848	7.92675	7.09544	6.98969	8.99864	8.88809	4.37937	8.08476	8.10908	10.9092	9.26324	7.24476	6.68262	6.37824	8.12266	7.70385	6.03092	7.73391	8.75395	7.06334	178.619	-0.633179	24.6307	0.403907	0.545725	0.629504	-0.601157	0.342258	-0.144705	0.0987767	-0.356188
GSM650538	ASD	ASD_TH1	7.936	6.75486	6.8676	6.96395	7.36563	6.33388	1.05915	0.0761317	-0.0984747	0.00457357	0.588084	0.693438	0.365708	6.80679	7.84264	7.69775	9.92393	8.18464	7.71542	7.43271	9.2786	8.79612	6.5342	8.56676	8.37602	11.0494	9.6606	8.13774	7.22713	7.30224	8.3765	8.20692	6.03763	8.08731	9.01625	7.30221	187.559	0.634076	26.1748	0.37914	0.557958	-1.18769	0.120044	0.655054	-0.235069	0.209992	0.264896
GSM650540	ASD	ASD_TH1	8.06262	6.76407	6.89634	6.93553	7.18757	6.64685	1.40661	0.0987056	-0.048141	-0.0905442	-0.0726453	1.3627	0.0439032	7.02058	7.9562	7.72459	10.1619	8.11396	7.5546	7.20188	9.408	8.96739	4.47613	8.4539	8.55235	10.9899	9.47902	8.08355	7.36121	7.00974	8.3494	8.23284	6.26961	8.17823	9.06394	7.5357	186.145	0.433541	25.912	0.392171	0.56134	-0.231548	0.319494	0.522321	0.640758	0.581539	0.0946866
GSM650541	ASD	ASD_TH2	7.35653	7.05325	7.13957	7.06057	7.34083	6.1225	-0.53102	0.807457	0.377785	0.327868	0.496083	0.24142	0.311373	6.76714	7.71467	7.37625	9.99355	8.17237	7.64729	7.17608	8.94222	9.01984	6.52415	8.37374	7.70129	10.7	8.84106	7.66283	6.91444	6.96207	8.1471	7.75942	6.70535	8.03098	9.11541	7.16995	183.417	0.0469546	24.651	0.405402	0.573284	0.739213	1.02369	-0.124709	0.0211482	-0.0517806	0.235357
GSM650542	ASD	ASD_FOXP3_Treg	7.73915	6.69088	6.98609	7.03184	7.46932	6.26273	0.51897	-0.080672	0.109022	0.231728	0.972854	0.541279	0.431575	6.83896	7.67791	7.92772	10.2689	8.33662	7.74793	7.11966	9.08154	9.14193	4.3431	8.28063	7.99712	10.3928	9.1422	8.22955	7.33256	7.09926	8.30017	8.06795	6.96977	8.15118	9.30659	7.38101	185.135	0.290433	25.6719	0.400005	0.564051	0.343234	0.479286	-0.810521	1.03438	0.111932	0.630913
GSM650543	ASD	ASD_TH17	7.53761	6.96424	7.27229	7.12563	7.0645	6.15446	-0.0340996	0.589312	0.610202	0.545582	-0.52932	0.309754	0.0208903	7.11224	8.22803	7.44104	9.95127	8.13823	7.48129	5.91407	8.96273	8.59579	6.06088	8.31848	8.155	10.988	9.28183	7.8046	6.87397	6.91575	8.0217	8.02025	7.34072	8.14403	9.0307	7.28071	184.061	0.13824	25.1081	0.396336	0.565413	0.0740685	0.559609	0.517976	-0.13445	0.191763	0.153119
GSM650544	ASD	ASD_Tfh	7.70683	6.83299	7.30828	7.28602	7.39119	6.22322	0.430279	0.267636	0.673215	1.08225	0.682958	0.456805	0.399293	6.76364	8.42981	7.66803	10.3873	8.26999	7.29118	7.67032	9.25443	9.45035	6.1346	8.08633	8.43714	11.4522	9.67451	7.80382	7.07748	6.76778	8.35876	8.01295	6.72884	8.20489	9.28217	7.4133	188.62	0.784373	25.8371	0.402032	0.548865	0.491986	-0.416035	1.55418	1.47025	1.51222	0.470451
GSM650546	ASD	ASD_TH1	7.74161	6.78291	7.07879	6.82723	7.08911	6.17044	0.525699	0.14489	0.271356	-0.452935	-0.437999	0.343924	0.181775	6.97114	8.05101	7.55481	10.1669	8.46469	7.56023	6.12677	9.29761	9.25834	6.22344	6.73719	7.85971	10.8577	9.22218	7.77164	7.16963	7.04203	8.13734	7.98911	7.9533	8.24494	9.27464	7.20714	185.141	0.291345	25.1312	0.404553	0.566992	0.67694	0.652711	0.227127	0.659003	0.443065	0.939358
GSM650548	ASD	ASD_Tfh	7.456	7.05096	7.00834	7.25122	7.04919	6.31593	-0.258058	0.801849	0.147975	0.965825	-0.586114	0.655061	0.163976	6.80521	8.07059	7.86213	10.3821	8.80925	7.77322	7.07428	9.51443	9.32982	6.27438	8.7396	8.3962	11.2186	9.16358	8.041	7.30926	6.96298	8.15957	7.90988	8.1334	8.61507	9.62772	7.43088	191.603	1.20723	25.3642	0.409322	0.567488	1.02686	0.681982	1.03284	1.45099	1.24191	1.76917
GSM650549	ASD	ASD_Tr1_like	7.64544	6.75785	7.16332	7.00915	7.10499	6.46234	0.261815	0.0834616	0.419365	0.155807	-0.379077	0.968141	0.548776	7.09955	7.89067	7.69887	9.77059	8.01683	7.48322	8.32473	9.23597	8.84653	6.35111	8.80827	8.09973	11.0529	9.477	8.283	7.15251	7.16499	8.30472	8.27098	5.85872	8.07071	8.90208	7.62295	187.787	0.666277	26.0647	0.374859	0.567355	-1.50181	0.674088	0.662994	-0.799345	-0.0681755	-0.139251
GSM650550	ASD	ASD_TH1	8.46695	7.17294	5.23628	6.92564	7.49353	6.58554	2.51617	1.1008	-2.95513	-0.123632	1.06268	1.2316	1.28457	6.96265	7.66043	8.03161	10.3337	8.53279	7.65486	6.4856	9.49735	9.3156	6.46527	8.6677	8.48533	11.0326	9.87596	8.44534	6.95124	7.72025	8.63456	8.16116	7.29998	8.25784	9.53121	7.57455	191.578	1.2036	26.9559	0.383355	0.567401	-0.878425	0.676847	0.617696	1.27271	0.945204	1.10337
GSM650551	ASD	ASD_FOXP3_Treg	7.71527	6.79963	6.75614	7.11489	7.50196	6.42275	0.453426	0.18588	-0.293653	0.509616	1.09398	0.883477	0.210507	6.65356	7.66517	7.63849	9.99729	8.38698	7.72034	6.93644	9.4287	9.01959	6.5653	6.16754	8.24883	10.92	9.67285	8.33295	7.11082	7.08443	8.47779	8.24828	6.19697	8.11429	8.96133	7.63643	185.184	0.297431	26.4836	0.37749	0.555848	-1.30875	-0.0043214	0.366331	0.0348876	0.20061	0.752197
GSM650552	ASD	ASD_TH2	7.79115	7.13168	7.08035	7.26054	7.41835	6.41888	0.661666	0.999672	0.274078	0.996984	0.783736	0.875202	0.00268821	6.14442	7.54044	7.86424	10.2062	8.51052	7.73557	6.23496	9.13342	9.17298	6.66914	8.73495	7.94719	10.884	9.43312	8.57648	7.30079	7.32226	8.50569	8.08756	6.6857	8.18941	9.42888	7.53577	187.844	0.674354	26.5153	0.384916	0.560357	-0.763873	0.261531	0.285887	0.803523	0.544705	1.04974
GSM650553	ASD	ASD_Tr1_like	7.81768	6.88218	7.26003	6.88506	7.40055	6.56025	0.734456	0.388198	0.58873	-0.25943	0.717684	1.17751	0.443054	6.85148	7.8046	7.94252	10.4255	8.49107	7.66512	6.225	9.40655	9.2628	6.68333	6.25593	8.20439	11.3928	9.49849	8.28379	7.26185	7.4677	8.53518	7.94617	7.19299	8.48818	9.53637	7.81726	188.639	0.787099	26.3175	0.396145	0.580792	0.0599983	1.46634	1.42155	1.61075	1.51615	1.00289
GSM650554	ASD	ASD_TH1	8.14547	7.16746	6.97306	6.93727	7.29844	6.3038	1.63395	1.08738	0.0862071	-0.0847032	0.338758	0.629113	0.546576	7.1476	7.97904	7.74458	9.98209	8.15724	7.39444	7.40829	8.97423	9.26309	4.1284	8.49525	8.09639	10.5342	9.18116	7.8896	7.28929	7.17003	8.18923	7.70356	7.16021	8.08822	9.04295	7.00045	184.02	0.132327	25.26	0.395174	0.560985	-0.0112343	0.29855	-0.494796	-0.0210442	-0.25792	0.198911
GSM650555	ASD	ASD_TH17	7.43829	6.19725	7.44845	7.12645	7.25742	6.16356	-0.306649	-1.29048	0.918668	0.548319	0.186562	0.32922	0.370348	6.37878	7.53532	7.49208	9.82865	8.05244	7.47166	7.15168	8.70142	8.91889	6.23302	6.22042	7.56195	10.0349	8.7084	7.62706	7.21781	6.52007	7.93593	8.01622	6.64153	7.68893	8.85291	6.78354	177.574	-0.781318	24.2714	0.404948	0.548119	0.705902	-0.460046	-1.60931	-0.585693	-1.0975	-0.0534744
GSM650556	ASD	ASD_Tfh	7.71271	7.06157	5.16565	7.2315	7.34918	6.36256	0.446408	0.827857	-3.07881	0.899814	0.527046	0.75476	0.0719572	6.65806	7.67672	8.13976	10.3151	8.46681	7.65163	7.28557	9.28486	9.10055	6.26634	8.50002	8.00464	11.3051	9.81654	8.85677	7.30524	7.59732	8.75057	8.38418	6.73684	8.34087	9.4647	8.00049	191.909	1.25053	27.4239	0.376135	0.568767	-1.40813	0.757384	1.22584	1.20438	1.21511	0.944471
GSM650557	ASD	ASD_TH17	7.37556	6.9789	7.31135	7.1072	7.33085	6.23041	-0.478793	0.625225	0.678593	0.483895	0.459046	0.472185	0.053368	6.52106	7.55933	7.57818	9.78826	8.04298	7.58262	6.42481	8.72863	8.81579	5.95679	8.41917	7.72524	10.6259	8.81347	7.93776	7.29527	6.71306	8.02846	7.84428	6.27561	7.93404	8.92349	7.05236	180.587	-0.354262	24.7797	0.395011	0.555512	-0.0231611	-0.0241303	-0.290093	-0.734319	-0.512206	-0.0762702
GSM650558	ASD	ASD_Tfh	7.27478	7.14783	7.00616	7.4534	7.33006	6.22851	-0.755331	1.03926	0.144173	1.64235	0.456116	0.468114	0.603092	7.2014	7.7881	7.6998	10.1329	8.4447	7.83083	7.53486	9.40216	9.31034	6.51273	8.49541	8.14589	10.9123	8.88372	8.07348	7.46697	6.88206	8.20641	8.27072	8.0078	8.29769	9.45714	7.40907	190.367	1.03195	25.1636	0.402682	0.567928	0.539683	0.70791	0.349144	0.534091	0.441618	0.89122
GSM650560	ASD	ASD_TH2	7.65039	7.29058	7.58557	6.83686	7.01925	6.11744	0.27538	1.38912	1.15878	-0.420687	-0.697241	0.230597	0.230341	6.70504	7.72593	7.4774	9.96661	8.27138	7.24701	6.76519	9.03567	9.26564	6.09609	8.94396	7.94349	10.4747	9.03504	7.73374	7.0796	6.78431	8.17246	7.67863	6.47444	7.81526	9.02617	6.71867	182.436	-0.0920659	24.9412	0.399604	0.541392	0.313786	-0.856676	-0.627637	-0.0780128	-0.352825	0.473789
GSM650561	ASD	ASD_FOXP3_Treg	7.68931	6.61238	7.05052	7.16826	7.46375	6.11007	0.382199	-0.27306	0.221845	0.68823	0.952204	0.214847	0.263974	6.52066	7.92817	8.09711	10.4214	8.62448	7.4498	7.08502	8.86094	9.02481	5.08008	7.80387	8.08881	10.9072	9.58579	8.20226	7.0093	7.25014	8.46289	8.04224	6.62369	8.01211	9.34223	7.36982	185.793	0.383675	26.2509	0.396991	0.556931	0.122061	0.0595342	0.337791	1.59548	0.966635	1.3242
GSM650562	ASD	ASD_TH2	7.33039	7.29931	7.33647	7.09075	7.29426	6.18662	-0.602738	1.41052	0.722584	0.428842	0.323264	0.378543	0.687933	6.85978	7.95001	7.72839	10.0826	8.50559	7.39542	6.2614	8.80462	9.17138	6.64297	8.79668	8.00304	10.4615	8.9818	7.87767	7.12154	6.82852	7.77658	7.90681	7.45795	8.01415	9.21353	6.94756	184.79	0.241461	24.636	0.409264	0.559184	1.02258	0.192327	-0.65718	0.348984	-0.154098	1.03786
GSM650563	ASD	ASD_TH17	7.00354	6.85649	7.40853	7.21483	7.42654	6.03497	-1.49968	0.325236	0.848775	0.844049	0.81412	0.0542466	0.0047256	6.41593	8.00781	7.61008	10.1182	8.3143	7.54426	5.24467	8.62554	8.98677	6.18669	8.57745	7.88292	10.847	9.14847	7.68059	7.19117	6.8336	8.09037	7.79005	6.9209	8.05045	9.04927	7.27245	182.389	-0.0987865	24.9194	0.406037	0.566066	0.785846	0.598132	0.203415	0.479915	0.341665	0.57717
GSM650564	ASD	ASD_Tfh	7.77992	6.87648	4.84821	7.32067	6.93005	6.02366	0.63083	0.374217	-3.6347	1.1982	-1.02824	0.0300615	0.567373	6.27086	7.77473	7.99965	9.73078	8.02521	7.73658	7.31923	8.90681	8.50277	6.69632	6.24626	8.01332	10.7459	9.48654	8.75418	7.03176	7.52637	8.49718	8.35186	6.6242	8.16688	9.19662	7.52111	185.125	0.289037	26.7379	0.363932	0.562778	-2.3035	0.404224	-0.0222631	-0.945813	-0.484038	-0.119059
GSM650565	ASD	ASD_Tr1_like	7.75375	7.10092	7.27008	7.21142	6.93708	6.4494	0.559017	0.92428	0.606316	0.832625	-1.00215	0.940467	0.0161875	7.28895	7.77477	7.52277	9.80273	7.88152	7.69248	6.48383	9.23863	9.06357	6.22241	7.92788	8.15263	10.5512	8.89847	7.77313	7.25047	6.82678	8.01629	8.09843	7.4134	8.14588	9.07331	6.99978	184.099	0.143635	24.6879	0.397066	0.560054	0.127614	0.24367	-0.456906	-0.681062	-0.568984	-0.465125
GSM650567	ASD	ASD_TH17	7.09103	6.31245	7.19016	6.57798	7.03815	5.63336	-1.25957	-1.00814	0.466382	-1.28694	-0.627111	-0.804562	1.09349	6.55637	7.20366	7.5423	9.90958	7.93714	7.14003	6.83024	8.5154	9.19613	6.37709	8.51139	7.75128	9.91834	8.91646	7.15769	6.66514	6.59056	7.99674	7.65193	7.2728	7.77138	9.11947	6.72469	179.256	-0.542886	24.0709	0.411683	0.553168	1.20011	-0.162341	-1.86956	-0.287846	-1.0787	-0.331171
GSM650569	ASD	ASD_TH1	8.30555	6.77804	5.12142	7.27512	7.39612	6.73961	2.07325	0.132946	-3.15628	1.04577	0.701227	1.56107	0.512185	6.52267	7.4732	8.04902	10.2799	8.28699	7.52771	7.65616	10.0571	9.3076	6.59475	8.46023	8.89915	11.3941	9.8701	8.64168	7.13689	7.25822	8.69393	8.25459	6.47153	8.5791	9.53425	7.68231	192.631	1.35294	27.2057	0.377859	0.549169	-1.28164	-0.398131	1.42447	1.07498	1.24972	0.511386
GSM650570	ASD	ASD_TH2	7.21946	7.16319	6.9398	6.73557	6.88957	5.72219	-0.907142	1.07689	0.0279612	-0.759638	-1.17842	-0.614611	1.04893	6.05787	7.2637	6.9347	9.54156	7.51957	6.61411	6.50251	8.5032	8.83067	6.13925	7.99863	7.37658	9.96427	8.70218	6.96864	6.25121	6.0285	7.71098	7.14867	6.84521	7.44653	8.27545	6.38146	171.005	-1.7123	23.3818	0.408076	0.530753	0.935438	-1.48395	-1.76705	-1.64216	-1.7046	-1.33682
GSM650572	ASD	ASD_Tfh	7.8211	6.55873	6.92848	7.45142	7.52794	6.17108	0.743852	-0.404552	0.00814294	1.6357	1.1904	0.345304	0.445307	6.72384	7.93237	7.70481	10.0307	8.25883	7.67718	7.83622	9.52087	9.04226	6.32572	8.22978	8.26356	11.4277	9.6189	8.28099	7.01493	7.34849	8.46842	8.07367	7.46289	8.44317	9.23968	7.85291	190.778	1.09026	26.3683	0.380409	0.576503	-1.09458	1.21348	1.49948	0.157973	0.828725	0.443571
GSM650575	ASD	ASD_FOXP3_Treg	7.50012	6.75753	7.47144	7.02635	7.46698	6.04236	-0.136969	0.0826782	0.958937	0.213378	0.964174	0.0700534	0.00523694	6.60962	7.28474	7.36302	9.93488	7.93421	7.53065	7.42185	9.38119	9.16804	6.63076	8.11353	8.24126	9.89796	8.72826	7.32181	6.75177	6.54443	8.09333	7.54088	6.80196	8.26008	9.15361	6.82565	181.533	-0.220049	24.1434	0.411495	0.553778	1.18626	-0.126386	-1.91505	-0.19477	-1.05491	-0.338213
GSM650577	ASD	ASD_FOXP3_Treg	7.21147	6.78256	7.33128	7.01709	7.57365	5.89973	-0.929069	0.144021	0.713503	0.182362	1.35999	-0.234955	0.646485	6.59234	7.28563	7.49548	9.97978	8.22206	7.46347	7.02776	8.92685	9.12745	6.46884	7.82029	7.92339	10.2336	8.91527	7.46476	6.77349	6.67424	8.15564	7.71435	7.34311	8.1307	9.16539	7.15006	182.054	-0.146272	24.5357	0.406746	0.563437	0.837821	0.443109	-1.16576	-0.0295527	-0.597656	0.355018
GSM650578	ASD	ASD_FOXP3_Treg	7.66795	6.68283	6.83539	7.04295	7.54121	5.69021	0.323568	-0.1004	-0.15488	0.268899	1.23964	-0.682993	0.916074	6.6954	7.63818	8.13113	10.3682	8.70591	7.34758	6.03316	9.10484	9.32537	4.59102	8.48151	8.28466	11.1997	9.74619	8.20584	7.00495	7.47807	8.67663	7.86741	6.80743	8.27306	9.46022	7.67888	187.105	0.569694	26.6287	0.389361	0.569197	-0.437749	0.782704	0.990502	1.39966	1.19508	1.5203
GSM650580	ASD	ASD_TH17	7.07052	6.29685	7.15156	6.86214	7.19968	5.68526	-1.31588	-1.04639	0.398783	-0.336114	-0.0276933	-0.693595	0.426477	6.35318	7.34668	7.51871	10.0056	7.93058	7.18882	7.28114	8.85975	9.01104	6.52222	8.24089	8.11095	10.5161	9.21324	7.21305	6.66664	6.8243	8.1779	7.44788	6.77355	7.91986	9.02951	7.20461	181.356	-0.245168	24.6042	0.406664	0.570184	0.831847	0.840896	-0.535235	0.0656572	-0.234789	-0.346964
GSM650581	ASD	ASD_FOXP3_Treg	7.4632	6.78443	7.15367	6.92563	7.37377	5.96875	-0.238288	0.148611	0.402477	-0.123658	0.618292	-0.0873758	0.215814	6.34068	7.43363	7.68011	10.1677	7.95332	7.2237	7.09169	8.55511	9.12572	6.8105	6.63863	8.00165	10.8118	9.46145	7.61694	6.77061	7.10316	7.66328	7.65069	6.70623	8.00799	9.21637	7.41414	181.445	-0.232581	24.7417	0.410953	0.586755	1.14653	1.81794	0.124782	0.66187	0.393326	-0.292192
GSM650603	Control	Control	7.42435	7.17706	7.19531	6.88892	7.55773	5.94355	-0.344903	1.11091	0.4754	-0.246504	1.30092	-0.14125		6.19435	7.26476	7.62595	10.0579	8.17531	7.23093	7.27909	8.58641	9.1095	6.89534	6.32159	7.6206	10.4491	9.16076	7.61437	6.71781	6.72248	8.36322	7.65095	6.50847	7.77182	9.11293	7.24359	179.677	-0.483149	25.1384	0.400101	0.555568	0.350319	-0.0208343	-0.684736	0.257923	-0.213407	0.242437
GSM650604	Control	Control	7.92488	6.95007	6.93219	7.22184	7.00483	6.73145	1.02863	0.554589	0.0146335	0.867505	-0.750734	1.54361		6.85905	7.78095	8.04375	10.3077	8.26652	7.33555	9.35351	9.80369	9.44443	7.03589	8.23512	8.53329	11.3069	9.54984	8.331	7.13298	7.38739	8.53744	7.72059	6.14241	8.51661	9.47375	7.51541	192.614	1.35047	26.4183	0.390174	0.56411	-0.378101	0.482769	1.2298	1.17725	1.20353	0.4621
GSM650606	Control	Control	7.21432	5.90866	7.00691	6.67436	7.24346	5.88399	-0.921257	-1.99778	0.145478	-0.96446	0.134772	-0.268625		6.23718	8.00196	7.39953	9.60046	7.74366	7.07599	6.09966	8.71496	8.64574	6.00664	8.5901	7.21436	10.9146	9.11567	7.35605	7.04597	6.92779	8.04745	7.70546	5.7696	7.73041	8.69899	7.01214	177.654	-0.769877	24.5192	0.391549	0.568532	-0.27719	0.743505	0.354226	-1.42541	-0.535591	-0.797142
GSM650607	Control	Control	7.14516	7.11152	7.12807	7.16057	7.30196	5.95956	-1.11105	0.950279	0.357653	0.662481	0.351825	-0.107011		6.61213	7.79266	7.47696	9.72821	7.63371	7.40823	6.63899	8.56138	8.71218	6.49704	7.79547	7.38677	10.9689	9.03606	7.86941	7.05504	7.09505	8.05618	7.77655	6.87386	7.7091	8.66728	7.08436	180.436	-0.375672	24.9617	0.389726	0.568048	-0.41095	0.714957	0.47547	-0.955297	-0.239914	-1.06193
GSM650614	Control	Control	7.2473	6.64476	6.94325	7.1023	7.25771	5.7908	-0.830747	-0.193708	0.0340069	0.467488	0.187639	-0.467896		6.40894	7.99099	7.55173	9.75909	7.80753	7.38603	7.12961	8.96909	8.69931	6.47783	7.66893	7.86068	11.0564	9.31196	7.71696	7.07118	7.15362	8.00796	8.03896	6.87002	7.89745	8.75712	7.35316	182.945	-0.0200383	25.0369	0.389789	0.579417	-0.406367	1.38526	0.670827	-0.841662	-0.0854176	-0.643306
GSM650615	Control	Control	7.0571	6.69908	7.26537	7.09322	7.45279	5.92646	-1.35268	-0.0605612	0.598071	0.437112	0.91153	-0.177791		6.70114	7.9476	7.79209	10.2566	8.50162	7.50585	7.81931	9.2758	9.40628	7.0118	8.36285	8.41833	11.1225	9.4796	7.89945	7.01986	6.96234	8.43872	7.66001	7.63514	8.27908	9.32116	7.34232	190.159	1.00259	25.8178	0.397268	0.554062	0.14242	-0.109619	0.818186	0.989049	0.903618	1.0283
GSM650617	Control	Control	7.71906	6.46196	7.28387	6.73496	7.21539	5.96859	0.46383	-0.64171	0.630474	-0.761676	0.0305786	-0.0877125		7.63111	8.1347	7.93693	10.1511	8.12326	7.36036	8.72073	9.72587	8.52952	6.44678	8.43581	8.95607	11.0971	9.71713	8.22295	7.24731	7.23251	8.44281	7.96366	6.2431	8.32763	9.13528	7.7056	191.487	1.19081	26.3829	0.384761	0.566204	-0.775272	0.60625	0.761559	0.600919	0.681239	0.117065
GSM650618	Control	Control	7.56392	5.55932	7.21546	6.65725	7.4473	5.85517	0.0381034	-2.85398	0.510673	-1.02169	0.891137	-0.330251		6.6747	7.98732	7.7001	9.97213	7.77654	7.43141	7.22656	8.97209	8.86661	5.83204	5.97544	8.23835	10.9956	9.79331	8.2607	6.8407	7.00853	8.39183	8.1799	4.74757	7.69212	8.76611	7.48681	180.817	-0.321675	26.4458	0.377077	0.548114	-1.33902	-0.46034	0.5351	-0.0576947	0.238703	-0.717953
GSM650619	Control	Control	7.71135	6.69602	6.40863	7.01318	6.95229	4.83224	0.442666	-0.0680725	-0.90219	0.169279	-0.945694	-2.51771		6.25161	7.59794	7.74588	10.0903	8.11829	7.05983	7.33846	9.15854	8.9878	6.6715	5.75559	7.64072	11.2497	9.58898	7.47644	6.62094	6.94396	8.31019	7.25628	6.13094	8.12823	9.07178	7.06972	180.264	-0.400049	25.3756	0.397638	0.55225	0.169539	-0.216459	1.10209	0.377159	0.739626	0.105099
GSM650621	Control	Control	7.31735	7.22186	6.31399	7.14539	7.31371	5.4019	-0.638512	1.22071	-1.06791	0.611674	0.395453	-1.29954		5.96889	7.06145	7.08637	10.0243	7.94736	6.07024	5.81749	8.12555	9.15755	6.5365	8.07705	7.85345	10.1628	9.05554	7.12081	5.95432	5.97543	7.76778	6.73473	6.29681	7.24863	8.42762	6.17648	170.647	-1.76307	23.9441	0.418655	0.507512	1.71164	-2.85424	-1.32385	0.134386	-0.594732	-0.306557
GSM650632	Control	Control	7.17038	5.88162	6.36157	6.12339	6.63478	5.08016	-1.04185	-2.06405	-0.984594	-2.80809	-2.12388	-1.98755		6.6233	7.16108	6.28272	9.65795	7.03257	6.04461	5.42639	7.93425	8.61176	5.46804	7.6907	7.66287	10.471	9.03338	6.30713	6.0183	5.22839	7.41456	6.22815	4.53249	6.58721	8.03239	5.94083	161.39	-3.07517	22.7551	0.424431	0.490845	2.13542	-3.83688	-0.635884	-1.21382	-0.924851	-2.50969
GSM650633	Control	Control	7.70013	6.71935	7.02314	7.23487	7.14961	5.98942	0.411888	-0.0108806	0.173899	0.911096	-0.213498	-0.0431681		6.89274	7.80222	7.59847	9.44829	7.61008	7.39575	5.64187	7.88676	8.76745	6.48247	8.58208	7.65012	10.0628	8.86686	8.17904	7.24949	7.1803	8.06642	8.13039	6.97505	7.77777	8.83618	6.908	179.991	-0.438745	25.1123	0.376241	0.561011	-1.40035	0.30009	-1.54719	-1.98535	-1.76627	-1.11885
GSM650640	Control	Control	7.75172	7.02357	7.08501	6.88614	7.04098	5.89228	0.553466	0.734706	0.282235	-0.255809	-0.616595	-0.2509		6.46137	7.6691	7.48594	9.33211	7.27379	7.41491	5.47126	8.49916	8.58136	4.21341	5.91223	7.47117	10.0172	8.61268	7.85205	7.22434	6.63619	7.76859	8.02868	7.26302	7.72028	8.7446	6.50906	172.162	-1.5483	24.2333	0.385094	0.542445	-0.750805	-0.794558	-1.64896	-2.4129	-2.03093	-1.92876
GSM650642	Control	Control	7.10946	6.67539	7.46658	6.59425	7.26988	5.8244	-1.20901	-0.118635	0.950418	-1.2325	0.232784	-0.396055		6.38184	7.51314	7.51928	9.92039	7.78132	6.90363	6.32121	8.12336	8.9934	6.13221	8.45974	7.37538	10.393	9.04134	7.26931	6.7622	6.56767	8.00187	7.64256	6.61211	7.56972	8.80998	6.80497	176.9	-0.876858	24.3125	0.408036	0.550031	0.932501	-0.347313	-0.810135	-0.248092	-0.529113	-0.706426
GSM650644	Control	Control	7.96891	6.96908	6.98138	7.12944	7.11853	6.31886	1.14945	0.601173	0.100779	0.558304	-0.328837	0.661311		7.82046	8.23098	7.92818	10.3668	8.4766	7.59239	7.542	9.43072	9.28451	6.16548	8.41889	8.82438	11.2663	9.9358	8.504	6.90428	7.08022	8.65925	8.16378	6.78054	8.44314	9.35659	7.79467	192.97	1.40096	27.0991	0.382552	0.548908	-0.937321	-0.413509	1.13922	1.39467	1.26694	0.968044
GSM650647	Control	Control	6.60841	7.03422	6.92632	6.68813	6.92535	5.62775	-2.58396	0.760826	0.00435834	-0.91836	-1.04565	-0.816562		6.01461	7.17761	7.16694	9.29668	7.10551	6.92615	6.53924	8.03263	8.261	6.25152	7.91736	7.37873	9.99866	8.58276	7.15683	6.66277	6.47407	7.74103	7.60598	6.86477	7.3377	8.21656	6.59978	171.309	-1.66929	23.4806	0.39593	0.556793	0.0442178	0.0513806	-1.69028	-2.54329	-2.11679	-2.33404
GSM650649	Control	Control	7.591	6.29837	7.25365	6.6887	6.65636	5.78033	0.1124	-1.04265	0.577556	-0.916458	-2.04382	-0.490287		7.02221	8.01159	7.14029	10.0062	7.438	7.00469	5.97947	8.89442	9.02578	4.29944	8.12096	8.43344	10.8723	9.4586	7.3811	6.92086	6.53572	8.05905	7.51368	5.65566	7.75205	8.80294	6.87715	177.206	-0.833499	24.8988	0.401874	0.538697	0.48035	-1.01558	0.259735	0.0675181	0.163627	-1.53328
GSM650651	Control	Control	7.61287	6.7421	7.15806	6.89049	7.08856	6.14472	0.172416	0.0448609	0.410155	-0.241238	-0.440031	0.288934		7.47051	7.8388	7.18824	9.82741	7.76319	7.50247	7.14334	9.12159	8.75949	4.36504	8.33613	8.15805	10.63	9.18031	7.67303	6.68821	6.78081	8.00478	7.84312	6.00441	7.83022	8.7914	7.10642	180.007	-0.436422	24.8581	0.39534	0.55866	0.000949324	0.161438	-0.281135	-0.59025	-0.435693	-0.750104
GSM650653	Control	Control	7.00131	6.83117	7.20723	5.87626	6.30315	4.49931	-1.50579	0.263176	0.496263	-3.63503	-3.35448	-3.22965		5.9211	6.9934	6.93203	9.40742	6.59157	5.88412	6.52982	7.54657	8.75862	5.84725	7.3211	7.49626	9.41618	8.47343	5.74036	6.31331	4.6642	7.19534	6.42871	5.47249	6.88469	8.30357	5.9507	160.072	-3.26197	21.4091	0.439411	0.495812	3.23459	-3.54404	-2.99045	-2.13576	-2.56311	-3.57178
[truncated: 11 more columns]

## Sheet: Energy_Summary
ImmuneState	n	CECR_mean	CECR_sd	MECR_mean	MECR_sd	Warburg_Index_mean	Warburg_Index_sd	tau_z_mean	tau_z_sd	CID_mean	CID_sd	MIS_mean	MIS_sd	Cytosolic_Gap_mean	Cytosolic_Gap_sd	Warburg_Gap_mean	Warburg_Gap_sd	Global_Gap_mean	Global_Gap_sd	MIS_version
Control	19	0.397139	0.0161394	0.547738	0.0242949	-0.359923	1.1273	-0.596261	1.31068	-0.792461	1.20265	-0.912434	1.57614	0.925439	2.07098	0.432538	0.627957	0.737666	1.59735	provisional
ASD_TH1	10	0.387232	0.00852435	0.556561	0.00807686	0.554294	0.446632	0.560044	0.483377	0.402578	0.387921	0.572346	0.93422	-0.996525	0.709302	0.151715	0.465854	-0.85048	1.13312	provisional
ASD_TH2	6	0.401759	0.00894632	0.553281	0.015073	-0.315003	0.746634	-0.0914505	0.83562	0.290702	0.874055	0.194001	0.611	0.181247	1.3134	-0.605705	0.341533	-0.0358762	0.57754	provisional
ASD_TH17	9	0.405513	0.00660698	0.553668	0.0133828	-0.498518	0.635547	-0.572735	0.519516	-0.328822	0.614944	-0.275731	0.643576	1.07622	0.97808	-0.169697	0.556256	0.582995	0.591276	provisional
ASD_Tfh	9	0.387612	0.0144809	0.56322	0.00813571	0.49041	0.745283	0.90583	0.292688	0.682683	0.529922	0.796174	0.417536	-1.24878	0.799736	-0.192273	0.618827	-0.864057	0.770179	provisional
ASD_FOXP3_Treg	7	0.399006	0.0123803	0.564285	0.011295	0.173574	0.798875	0.134619	0.327014	0.564603	0.721461	0.646967	0.831573	-0.294687	1.50712	-0.39103	0.520906	-0.265447	1.35198	provisional
ASD_Tr1_like	5	0.387313	0.00932088	0.56812	0.00803326	0.408714	0.933658	0.706025	0.411289	0.429959	0.709476	0.247202	0.571236	-1.01795	0.967191	-0.0212445	0.451428	-0.181583	0.793494	provisional

## Sheet: Correlations
Analysis	N	Rho	P_value
ALL_tau_z_vs_CECR	65	-0.556469	1.48533e-06
ALL_tau_z_vs_MECR	65	0.445017	0.000203764
ALL_tau_z_vs_Warburg_Index	65	0.792133	3.88401e-15
ALL_CID_vs_CECR	65	-0.264816	0.0330224
ALL_CID_vs_Warburg_Index	65	0.729851	5.30143e-12
ALL_MIS_vs_tau_z	65	0.679021	5.06348e-10
ALL_Cytosolic_Gap_vs_tau_z	65	-0.858829	5.7856e-20
ALL_Warburg_Gap_vs_tau_z	65	-0.0625437	0.620639
ASD_tau_z_vs_CECR	46	-0.654394	8.10806e-07
ASD_tau_z_vs_MECR	46	0.361949	0.0134457
ASD_tau_z_vs_Warburg_Index	46	0.727166	1.04512e-08
ASD_CID_vs_CECR	46	-0.318409	0.0310369
ASD_CID_vs_Warburg_Index	46	0.669195	3.68938e-07
ASD_MIS_vs_tau_z	46	0.658218	6.64315e-07
ASD_Cytosolic_Gap_vs_tau_z	46	-0.81622	4.76008e-12
ASD_Warburg_Gap_vs_tau_z	46	0.156953	0.297557

## Sheet: AUC_Table
Comparison	AUC	CI_low	CI_mid	CI_high
Control vs ASD_TH1	0.810526	0.641338	0.810526	0.979715
Control vs ASD_TH2	0.675439	0.41358	0.675439	0.937297
Control vs ASD_TH17	0.48538	0.262751	0.48538	0.70801
Control vs ASD_Tfh	0.824561	0.660109	0.824561	0.989013
Control vs ASD_FOXP3_Treg	0.766917	0.577623	0.766917	0.956212
Control vs ASD_Tr1_like	0.810526	0.634791	0.810526	0.986262

## Sheet: CECR
Metric	Group1	Group2	N_g1	N_g2	Mean_g1	Mean_g2	Delta	p_raw	Cliff	p_adj	Signif
CECR	ASD_TH1	ASD_TH17	10	9	0.387232	0.405513	0.0182814	0.000259802	0.911111	0.00545584	**
CECR	ASD_Tfh	ASD_TH17	9	9	0.387612	0.405513	0.0179018	0.00563554	0.753086	0.048951	*
CECR	ASD_TH17	ASD_Tr1_like	9	5	0.405513	0.387313	-0.0182002	0.00699301	-0.866667	0.048951	*
CECR	ASD_TH1	ASD_TH2	10	6	0.387232	0.401759	0.0145272	0.010989	0.766667	0.0576923
CECR	ASD_TH2	ASD_Tr1_like	6	5	0.401759	0.387313	-0.014446	0.017316	-0.866667	0.0727273
CECR	ASD_TH17	Control	9	19	0.405513	0.397139	-0.00837407	0.0370566	-0.497076	0.129698
CECR	ASD_FOXP3_Treg	ASD_TH1	7	10	0.399006	0.387232	-0.0117737	0.0702386	-0.542857	0.184376
CECR	ASD_Tfh	ASD_TH2	9	6	0.387612	0.401759	0.0141476	0.0663337	0.592593	0.184376
CECR	ASD_TH1	Control	10	19	0.387232	0.397139	0.0099073	0.0943921	0.389474	0.220248
CECR	ASD_FOXP3_Treg	ASD_Tr1_like	7	5	0.399006	0.387313	-0.0116925	0.106061	-0.6	0.222727
CECR	ASD_FOXP3_Treg	ASD_Tfh	7	9	0.399006	0.387612	-0.0113941	0.141608	-0.460317	0.270343
CECR	ASD_TH2	Control	6	19	0.401759	0.397139	-0.00461987	0.176036	-0.385965	0.295455
CECR	ASD_Tr1_like	Control	5	19	0.387313	0.397139	0.00982618	0.1829	0.410526	0.295455
CECR	ASD_Tfh	Control	9	19	0.387612	0.397139	0.00952775	0.20508	0.309942	0.307619
CECR	ASD_TH17	ASD_TH2	9	6	0.405513	0.401759	-0.0037542	0.455944	-0.259259	0.616554
CECR	ASD_FOXP3_Treg	ASD_TH17	7	9	0.399006	0.405513	0.00650771	0.469755	0.238095	0.616554
CECR	ASD_FOXP3_Treg	Control	7	19	0.399006	0.397139	-0.00186635	0.53356	-0.172932	0.659104
CECR	ASD_TH1	ASD_Tr1_like	10	5	0.387232	0.387313	8.11233e-05	0.767899	0.12	0.895882
CECR	ASD_Tfh	ASD_TH1	9	10	0.387612	0.387232	-0.000379556	0.968239	-0.0222222	0.968239
CECR	ASD_FOXP3_Treg	ASD_TH2	7	6	0.399006	0.401759	0.00275352	0.945221	0.047619	0.968239
CECR	ASD_Tfh	ASD_Tr1_like	9	5	0.387612	0.387313	-0.000298433	0.898102	-0.0666667	0.968239

## Sheet: MECR
Metric	Group1	Group2	N_g1	N_g2	Mean_g1	Mean_g2	Delta	p_raw	Cliff	p_adj	Signif
MECR	ASD_Tfh	Control	9	19	0.56322	0.547738	-0.0154825	0.0538751	-0.461988	0.248583
MECR	ASD_FOXP3_Treg	Control	7	19	0.564285	0.547738	-0.0165475	0.0828611	-0.458647	0.248583
MECR	ASD_Tr1_like	Control	5	19	0.56812	0.547738	-0.0203825	0.0191982	-0.684211	0.248583
MECR	ASD_Tfh	ASD_TH1	9	10	0.56322	0.556561	-0.00665968	0.0652536	-0.511111	0.248583
MECR	ASD_TH1	ASD_Tr1_like	10	5	0.556561	0.56812	0.0115597	0.027972	0.72	0.248583
MECR	ASD_TH2	ASD_Tr1_like	6	5	0.553281	0.56812	0.0148395	0.0822511	0.666667	0.248583
MECR	ASD_TH17	ASD_Tr1_like	9	5	0.553668	0.56812	0.0144524	0.0599401	0.644444	0.248583
MECR	ASD_Tfh	ASD_TH17	9	9	0.56322	0.553668	-0.00955237	0.113492	-0.45679	0.297918
MECR	ASD_Tfh	ASD_TH2	9	6	0.56322	0.553281	-0.0099395	0.144655	-0.481481	0.303776
MECR	ASD_FOXP3_Treg	ASD_TH17	7	9	0.564285	0.553668	-0.0106174	0.141608	-0.460317	0.303776
MECR	ASD_FOXP3_Treg	ASD_TH1	7	10	0.564285	0.556561	-0.00772468	0.193233	-0.4	0.3689
MECR	ASD_FOXP3_Treg	ASD_TH2	7	6	0.564285	0.553281	-0.0110045	0.294872	-0.380952	0.516026
MECR	ASD_Tfh	ASD_Tr1_like	9	5	0.56322	0.56812	0.00489999	0.437562	0.288889	0.656344
MECR	ASD_FOXP3_Treg	ASD_Tr1_like	7	5	0.564285	0.56812	0.00383499	0.431818	0.314286	0.656344
MECR	ASD_TH1	Control	10	19	0.556561	0.547738	-0.00882283	0.542101	-0.147368	0.758942
MECR	ASD_TH1	ASD_TH2	10	6	0.556561	0.553281	-0.00327983	0.635365	-0.166667	0.816184
MECR	ASD_TH1	ASD_TH17	10	9	0.556561	0.553668	-0.00289269	0.66072	-0.133333	0.816184
MECR	ASD_TH2	Control	6	19	0.553281	0.547738	-0.005543	0.828391	-0.0701754	0.936128
MECR	ASD_TH17	Control	9	19	0.553668	0.547738	-0.00593014	0.846973	-0.0526316	0.936128
MECR	ASD_TH17	ASD_TH2	9	6	0.553668	0.553281	-0.000387137	0.954645	0.037037	1
MECR	ASD_FOXP3_Treg	ASD_Tfh	7	9	0.564285	0.56322	-0.001065	1	-0.015873	1

## Sheet: Warburg_Index
Metric	Group1	Group2	N_g1	N_g2	Mean_g1	Mean_g2	Delta	p_raw	Cliff	p_adj	Signif
Warburg_Index	ASD_TH1	ASD_TH17	10	9	0.554294	-0.498518	-1.05281	0.000649505	-0.866667	0.0136396	*
Warburg_Index	ASD_Tfh	ASD_TH17	9	9	0.49041	-0.498518	-0.988929	0.0106129	-0.703704	0.111436
Warburg_Index	ASD_TH1	ASD_TH2	10	6	0.554294	-0.315003	-0.869296	0.015984	-0.733333	0.111888
Warburg_Index	ASD_TH1	Control	10	19	0.554294	-0.359923	-0.914217	0.0274432	-0.505263	0.144077
Warburg_Index	ASD_Tfh	Control	9	19	0.49041	-0.359923	-0.850333	0.0477001	-0.473684	0.200341
Warburg_Index	ASD_FOXP3_Treg	ASD_TH17	7	9	0.173574	-0.498518	-0.672092	0.0711538	-0.555556	0.249038
Warburg_Index	ASD_Tr1_like	Control	5	19	0.408714	-0.359923	-0.768637	0.1829	-0.410526	0.426768
Warburg_Index	ASD_Tfh	ASD_TH2	9	6	0.49041	-0.315003	-0.805413	0.181019	-0.444444	0.426768
Warburg_Index	ASD_TH17	ASD_Tr1_like	9	5	-0.498518	0.408714	0.907233	0.146853	0.511111	0.426768
Warburg_Index	ASD_FOXP3_Treg	ASD_TH1	7	10	0.173574	0.554294	0.38072	0.229535	0.371429	0.482024
Warburg_Index	ASD_FOXP3_Treg	ASD_TH2	7	6	0.173574	-0.315003	-0.488576	0.294872	-0.380952	0.562937
Warburg_Index	ASD_TH2	ASD_Tr1_like	6	5	-0.315003	0.408714	0.723717	0.329004	0.4	0.575758
Warburg_Index	ASD_FOXP3_Treg	Control	7	19	0.173574	-0.359923	-0.533496	0.39464	-0.233083	0.611801
Warburg_Index	ASD_FOXP3_Treg	ASD_Tfh	7	9	0.173574	0.49041	0.316837	0.407867	0.269841	0.611801
Warburg_Index	ASD_TH17	Control	9	19	-0.498518	-0.359923	0.138596	0.595047	0.134503	0.796678
Warburg_Index	ASD_TH17	ASD_TH2	9	6	-0.498518	-0.315003	0.183516	0.606993	0.185185	0.796678
Warburg_Index	ASD_Tfh	ASD_TH1	9	10	0.49041	0.554294	0.0638832	0.719695	0.111111	0.84873
Warburg_Index	ASD_TH1	ASD_Tr1_like	10	5	0.554294	0.408714	-0.145579	0.767899	-0.12	0.84873
Warburg_Index	ASD_FOXP3_Treg	ASD_Tr1_like	7	5	0.173574	0.408714	0.235141	0.755051	0.142857	0.84873
Warburg_Index	ASD_TH2	Control	6	19	-0.315003	-0.359923	-0.0449202	0.828391	-0.0701754	0.86981
Warburg_Index	ASD_Tfh	ASD_Tr1_like	9	5	0.49041	0.408714	-0.081696	1	0.0222222	1

## Sheet: CID
Metric	Group1	Group2	N_g1	N_g2	Mean_g1	Mean_g2	Delta	p_raw	Cliff	p_adj	Signif
CID	ASD_Tfh	Control	9	19	0.682683	-0.792461	-1.47514	0.00104649	-0.74269	0.0194364	*
CID	ASD_Tfh	ASD_TH17	9	9	0.682683	-0.328822	-1.0115	0.00185109	-0.82716	0.0194364	*
CID	ASD_TH1	Control	10	19	0.402578	-0.792461	-1.19504	0.00408188	-0.642105	0.0285731	*
CID	ASD_FOXP3_Treg	Control	7	19	0.564603	-0.792461	-1.35706	0.00559441	-0.699248	0.0293706	*
CID	ASD_TH1	ASD_TH17	10	9	0.402578	-0.328822	-0.7314	0.00762086	-0.711111	0.0320076	*
CID	ASD_Tr1_like	Control	5	19	0.429959	-0.792461	-1.22242	0.0239507	-0.663158	0.0718521
CID	ASD_FOXP3_Treg	ASD_TH17	7	9	0.564603	-0.328822	-0.893425	0.0229021	-0.68254	0.0718521
CID	ASD_TH2	Control	6	19	0.290702	-0.792461	-1.08316	0.0302089	-0.596491	0.0792984
CID	ASD_TH17	ASD_TH2	9	6	-0.328822	0.290702	0.619523	0.0663337	0.592593	0.154779
CID	ASD_TH17	ASD_Tr1_like	9	5	-0.328822	0.429959	0.758781	0.146853	0.511111	0.308392
CID	ASD_Tfh	ASD_TH1	9	10	0.682683	0.402578	-0.280104	0.211024	-0.355556	0.402865
CID	ASD_TH17	Control	9	19	-0.328822	-0.792461	-0.46364	0.331768	-0.239766	0.580594
CID	ASD_FOXP3_Treg	ASD_TH1	7	10	0.564603	0.402578	-0.162025	0.600884	-0.171429	0.837063
CID	ASD_TH1	ASD_TH2	10	6	0.402578	0.290702	-0.111877	0.792458	0.1	0.837063
CID	ASD_Tfh	ASD_TH2	9	6	0.682683	0.290702	-0.391981	0.688911	-0.148148	0.837063
CID	ASD_FOXP3_Treg	ASD_TH2	7	6	0.564603	0.290702	-0.273901	0.628205	-0.190476	0.837063
CID	ASD_FOXP3_Treg	ASD_Tfh	7	9	0.564603	0.682683	0.11808	0.757692	0.111111	0.837063
CID	ASD_TH1	ASD_Tr1_like	10	5	0.402578	0.429959	0.0273805	0.767899	0.12	0.837063
CID	ASD_Tfh	ASD_Tr1_like	9	5	0.682683	0.429959	-0.252724	0.797203	-0.111111	0.837063
CID	ASD_FOXP3_Treg	ASD_Tr1_like	7	5	0.564603	0.429959	-0.134644	0.755051	-0.142857	0.837063
CID	ASD_TH2	ASD_Tr1_like	6	5	0.290702	0.429959	0.139257	0.930736	0.0666667	0.930736

## Sheet: MIS
Metric	Group1	Group2	N_g1	N_g2	Mean_g1	Mean_g2	Delta	p_raw	Cliff	p_adj	Signif
MIS	ASD_Tfh	Control	9	19	0.796174	-0.912434	-1.70861	0.000408287	-0.789474	0.00857403	**
MIS	ASD_Tfh	ASD_TH17	9	9	0.796174	-0.275731	-1.0719	0.00123406	-0.851852	0.0129576	*
MIS	ASD_TH1	Control	10	19	0.572346	-0.912434	-1.48478	0.00482386	-0.631579	0.033767	*
MIS	ASD_FOXP3_Treg	Control	7	19	0.646967	-0.912434	-1.5594	0.0125388	-0.639098	0.0658285
MIS	ASD_TH1	ASD_TH17	10	9	0.572346	-0.275731	-0.848077	0.0220182	-0.622222	0.0924766
MIS	ASD_TH2	Control	6	19	0.194001	-0.912434	-1.10643	0.0427781	-0.561404	0.132708
MIS	ASD_Tr1_like	Control	5	19	0.247202	-0.912434	-1.15964	0.0631941	-0.557895	0.132708
MIS	ASD_Tfh	ASD_TH2	9	6	0.796174	0.194001	-0.602173	0.0495504	-0.62963	0.132708
MIS	ASD_FOXP3_Treg	ASD_TH17	7	9	0.646967	-0.275731	-0.922697	0.0548951	-0.587302	0.132708
MIS	ASD_Tfh	ASD_Tr1_like	9	5	0.796174	0.247202	-0.548972	0.0599401	-0.644444	0.132708
MIS	ASD_TH17	ASD_Tr1_like	9	5	-0.275731	0.247202	0.522933	0.146853	0.511111	0.280356
MIS	ASD_TH17	ASD_TH2	9	6	-0.275731	0.194001	0.469732	0.181019	0.444444	0.316783
MIS	ASD_TH17	Control	9	19	-0.275731	-0.912434	-0.636703	0.263401	-0.274854	0.425494
MIS	ASD_Tfh	ASD_TH1	9	10	0.796174	0.572346	-0.223828	0.496698	-0.2	0.618687
MIS	ASD_TH1	ASD_TH2	10	6	0.572346	0.194001	-0.378345	0.427822	-0.266667	0.618687
MIS	ASD_FOXP3_Treg	ASD_TH2	7	6	0.646967	0.194001	-0.452966	0.445221	-0.285714	0.618687
MIS	ASD_TH1	ASD_Tr1_like	10	5	0.572346	0.247202	-0.325144	0.513487	-0.24	0.618687
MIS	ASD_FOXP3_Treg	ASD_Tr1_like	7	5	0.646967	0.247202	-0.399764	0.530303	-0.257143	0.618687
MIS	ASD_FOXP3_Treg	ASD_TH1	7	10	0.646967	0.572346	-0.0746204	0.962258	-0.0285714	1
MIS	ASD_FOXP3_Treg	ASD_Tfh	7	9	0.646967	0.796174	0.149207	1	0.015873	1
MIS	ASD_TH2	ASD_Tr1_like	6	5	0.194001	0.247202	0.0532013	1	0	1

## Sheet: Cytosolic_Gap
Metric	Group1	Group2	N_g1	N_g2	Mean_g1	Mean_g2	Delta	p_raw	Cliff	p_adj	Signif
Cytosolic_Gap	ASD_TH1	ASD_TH17	10	9	-0.996525	1.07622	2.07275	2.16502e-05	1	0.000454654	***
Cytosolic_Gap	ASD_Tfh	ASD_TH17	9	9	-1.24878	1.07622	2.32501	8.22707e-05	0.975309	0.000863842	***
Cytosolic_Gap	ASD_Tfh	Control	9	19	-1.24878	0.925439	2.17422	0.000522087	0.777778	0.00365461	**
Cytosolic_Gap	ASD_TH1	Control	10	19	-0.996525	0.925439	1.92196	0.00137324	0.705263	0.00720951	**
Cytosolic_Gap	ASD_TH17	ASD_Tr1_like	9	5	1.07622	-1.01795	-2.09418	0.00699301	-0.866667	0.0293706	*
Cytosolic_Gap	ASD_Tr1_like	Control	5	19	-1.01795	0.925439	1.94339	0.0119518	0.726316	0.0418314	*
Cytosolic_Gap	ASD_TH1	ASD_TH2	10	6	-0.996525	0.181247	1.17777	0.0312188	0.666667	0.0936563
Cytosolic_Gap	ASD_Tfh	ASD_TH2	9	6	-1.24878	0.181247	1.43003	0.035964	0.666667	0.0944056
Cytosolic_Gap	ASD_FOXP3_Treg	ASD_TH17	7	9	-0.294687	1.07622	1.37091	0.0907343	0.52381	0.211713
Cytosolic_Gap	ASD_FOXP3_Treg	Control	7	19	-0.294687	0.925439	1.22013	0.151572	0.383459	0.289365
Cytosolic_Gap	ASD_TH17	ASD_TH2	9	6	1.07622	0.181247	-0.894978	0.144655	-0.481481	0.289365
Cytosolic_Gap	ASD_FOXP3_Treg	ASD_Tfh	7	9	-0.294687	-1.24878	-0.954093	0.21049	-0.396825	0.368357
Cytosolic_Gap	ASD_TH2	ASD_Tr1_like	6	5	0.181247	-1.01795	-1.1992	0.246753	-0.466667	0.398601
Cytosolic_Gap	ASD_TH17	Control	9	19	1.07622	0.925439	-0.150786	0.382947	-0.216374	0.574421
Cytosolic_Gap	ASD_TH2	Control	6	19	0.181247	0.925439	0.744192	0.555313	0.175439	0.647866
Cytosolic_Gap	ASD_Tfh	ASD_TH1	9	10	-1.24878	-0.996525	0.252256	0.496698	0.2	0.647866
Cytosolic_Gap	ASD_FOXP3_Treg	ASD_TH1	7	10	-0.294687	-0.996525	-0.701838	0.474702	-0.228571	0.647866
Cytosolic_Gap	ASD_FOXP3_Treg	ASD_TH2	7	6	-0.294687	0.181247	0.475934	0.5338	0.238095	0.647866
Cytosolic_Gap	ASD_FOXP3_Treg	ASD_Tr1_like	7	5	-0.294687	-1.01795	-0.723266	0.638889	-0.2	0.70614
Cytosolic_Gap	ASD_Tfh	ASD_Tr1_like	9	5	-1.24878	-1.01795	0.230827	0.699301	0.155556	0.734266
Cytosolic_Gap	ASD_TH1	ASD_Tr1_like	10	5	-0.996525	-1.01795	-0.0214282	1	0	1

[truncated: 2 more sheets: Warburg_Gap, Global_Gap]
